# Supplementary material for: Characterization of the Tomato (Solanum lycopersicum) Pectin Methylesterases: Evolution, Activity of Isoforms and Expression During Fruit Ripening
Source: Front Plant Sci. 2020 Mar 3;11:238. doi: 10.3389/fpls.2020.00238 (PMC7063471; doi:10.3389/fpls.2020.00238)
Supplement: Supplementary file 1 [file Table_1.XLSX]

## Sheet: primers in our study
Table S1 primers in our study
Name of gene	Forward primer (5′ - 3′)	Reverse primer (5′- 3′)
Actin	TGGTCGGAATGGGACAGAAG	CTCAGTCAGGAGAACAGGGT
Pmeu1	GATATCTCCACTGACGTAAGG	ACGAGACACTCGACGAGCTCC
Solyc06g009190	GACACCCTCTACGTCCACTC	TCTTCTCTTCCTTGTGCCGT
Solyc07g017600	CGCAGCACCACAATTGAGTA	TCGGGTCCTGATGTGTTCTC
Solyc03g123620	TGCGAGACTGTATTCGACGA	GCATCCAAGCAAGTCTCCTG
Solyc07g064190	AGAAGTCGTTTGGAGCATGC	CCTATCCCTCGAACTCACCC
Solyc12g098340	GTTGGAGTCTTTGGTGGCAA	ACCAGAAATCACAACTGCCAC
Solyc03g083360	GAAGGCGGGAAGGTATGAAG	GCAGCAAAGGAGGCAGTATG
