# Supplementary material for: Characterization of the Tomato (Solanum lycopersicum) Pectin Methylesterases: Evolution, Activity of Isoforms and Expression During Fruit Ripening
Source: Front Plant Sci. 2020 Mar 3;11:238. doi: 10.3389/fpls.2020.00238 (PMC7063471; doi:10.3389/fpls.2020.00238)
Supplement: Supplementary file 2 [file Table_2.XLSX]

## Sheet: PME gene information
Table S2 Predicted PME genes and related information of each tomato PME gene
Gene ID	Gene name	Chr	Location	Length/ aa /	E-value	Mw/ KDa	pI	Domain	type	TM	SP	N-Glyc	Isoform
Solyc01g066360		1	74238666..74241115	549	1.5e-125	12.1	8.43	PMEPMEI	I	-	1-21	1
Solyc01g066420		1	74298709..74296732	553	1.6e-122	13.5	6.56	PMEPMEI	I	-	1-21	2
Solyc01g079180		1	78276908..78279511	388	2e-101	16.5	8.92	PME	II	-	1-23	3
Solyc01g091050		1	84770344..84767428	525	2e-126	23.6	8.79	PMEPMEI	I	-	1-24	1
Solyc01g091060		1	84785592..84788458	477	3.4e-101	27.4	6.47	PME	II	-	1-19	4
Solyc01g098940		1	89308145..89303696	561	1.7e-122	29.1	7.11	PMEPMEI	I	-	1-18	11
Solyc01g099950		1	90052185..90049335	521	6e-122	30.7	5.83	PMEPMEI	I	-	1-22	3
Solyc01g099960		1	90056854..90054630	575	1.5e-121	31.8	8.61	PMEPMEI	I	-	1-20	1
Solyc01g109740		1	96615614..96617420	344	1.2e-102	31.9	7.57	PME	II	-	1-29	5
Solyc02g014300		2	15726236..15728066	581	2.8e-126	35.6	9.33	PMEPMEI	I	28-50	-	7
Solyc02g062150		2	33718656..33716043	352	1.4e-120	37.4	5.35	PME	II	-	1-18	7
Solyc02g075620		2	41777741..41779404	363	1.2e-102	37.6	9.25	PME	II	-	1-20	2
Solyc02g080200		2	44480593..44478656	494	8.8e-118	37.9	8.49	PMEPMEI	I	-	1-20	2
Solyc02g080220		2	44496883..44499450	549	1.5e-132	38.1	8.84	PMEPMEI	I	24-46	-	3
Solyc02g080210		2	44498237..44487428	547	5.7e-133	38.5	8.83	PMEPMEI	I	22-44	-	2
Solyc02g081990		2	45742026..45744841	571	5.6e-125	38.5	8.81	PMEPMEI	I	22-43	-	8
Solyc02g083830		2	47091588..47090619	292	5.4e-93	38.6	8.2	PME	II	-	1-26	4
Solyc03g078090		3	50050536..50053935	499	5.4e-116	38.8	8.48	PMEPMEI	I	-	1-20	4
Solyc03g078100		3	50058209..50056066	554	1.4e-114	39.1	5.96	PMEPMEI	I	-	1-25	5
Solyc03g083360		3	53190323..53186904	584	4.9e-125	39.2	8.99	PMEPMEI	I	30-52	-	2
Solyc03g083840		3	53759144..53761870	534	9e-118	39.3	9.33	PMEPMEI	I	-	1-25	8
Solyc03g083870		3	53803393..53805322	524	2.5e-129	39.4	9.14	PMEPMEI	I	355-378	1-23	2
Solyc03g123620		3	70422663..70419509	568	1.8e-119	39.8	6.37	PMEPMEI	I	29-52	-	5
Solyc03g123630	Pmeu1	3	70428336..70425059	584	6.4e-130	40.2	8.87	PMEPMEI	I	21-42	-	3	PE1
Solyc04g080530		4	64671607..64673983	348	1.6e-101	40.8	9.39	PME	II	6-24	-	0
Solyc05g047590		5	59094993..59092486	577	1.5e-126	40.8	5.91	PMEPMEI	I	-	1-29	7
Solyc05g052110		5	62433121..62428379	369	3.1e-100	42.1	6.03	PME	II	7-26	-	2
Solyc05g052120		5	62433499..62437537	343	7.9e-97	42.8	7.58	PME	II	-	-	2
Solyc05g053680		5	63732220..63736135	342	7.8e-93	43.4	8.3	PME	II	-	1-21	5
Solyc05g054360		5	64283061..64279162	628	5.9e-122	50.9	8.74	PMEPMEI	I	-	1-22	4
Solyc06g009180		6	3119562..3114053	534	8e-119	52.9	9.04	PMEPMEI	I	-	1-29	12
Solyc06g009190		6	3130110..3135793	565	1.3e-130	53.4	9	PMEPMEI	I	-	1-30	5
Solyc06g034360		6	24176069..24172403	532	2e-121	55	9.23	PMEPMEI	I	-	1-22	7
Solyc06g051960		6	35638528..35642013	596	2.5e-125	56.8	9.46	PMEPMEI	I	36-58	-	5
Solyc06g084620		6	49675112..49676806	565	6.8e-111	57.6	8.84	PMEPMEI	I	-	1-21	3
Solyc07g017560		7	7533336..7530533	653	2.3e-110	58.3	5.22	PMEPMEI	I	25-48	-	6
Solyc07g017600		7	7622116..7627390	540	5.7e-128	58.4	8.91	PMEPMEI	I		1-26	8
Solyc07g043240		7	56884745..56881879	390	1.5e-97	58.9	6.33	PME	II	-	1-19	8
Solyc07g064170	PME1.9	7	66430156..66432717	547	2.5e-125	59.1	6.33	PMEPMEI	I	21-42	-	1	PE2
Solyc07g064180	PME2.1	7	66440014..66443271	551	1.9e-126	59.2	8.73	PMEPMEI	I	21-46	-	1	PE2
Solyc07g064190	PME3	7	66443225..66445103	544	9.7e-127	59.4	8.43	PMEPMEI	I	21-46	-	4	PE2
Solyc07g065350		7	67150322..67153005	358	3.8e-101	59.8	6.71	PME	II	-	1-25	0
Solyc07g065360		7	67155281..67157922	357	8.6e-102	59.9	8.01	PME	II	-	1-23	3
Solyc08g078640		8	62404592..62400520	355	3.5e-95	60	8.08	PME	II	-	-	2
Solyc09g075330		9	67045296..67043296	561	2.6e-125	60.1	8.88	PMEPMEI	I	-	1-25	10
Solyc09g075350		9	67067612..67072229	563	3.6e-125	60.4	9.13	PMEPMEI	I	-	1-26	10
Solyc09g091730		9	70965265..70962260	344	1.4e-88	60.5	6.31	PME	II	-	1-23	1
Solyc10g049370		10	45493462..45494660	347	3.9e-129	60.5	9.3	PME	II	-	1-26	6
Solyc10g049380		10	45544428..45545520	339	5.6e-114	60.7	9.56	PME	II	-	1-15	5
Solyc11g005750		10	63564998..63567503	545	3.6e-114	62.6	5.12	PMEPMEI	I	-	1-25	10
Solyc11g005770		11	592949..591151	560	5.5e-119	63.1	7.5	PMEPMEI	I	-	1-24	2
Solyc11g051020		11	17170757..17169881	267	8e-98	64.2	5.75	PME	II	-	1-15	7
Solyc01g057220		1	59844752..59846895	586	3.3e-119	64.3	7.93	PMEPMEI	I	7-25	-	4
Solyc12g008530		12	1941362..1935700	379	8.8e-101	65	8.81	PME	II	-	1-26	2
Solyc12g098340		12	65882280..65885785	335	1.8e-91	65.6	9.07	PME	II	-	1-21	3
Solyc12g099230		12	66441145..66444373	343	1.2e-95	68.4	9.32	PME	II	7-26	-	4
Solyc12g099410		12	66567164..66570802	560	1.5e-111	69.7	7.43	PMEPMEI	I	-	1-26	3
*The sequences have been manually curated

## Sheet: PME gene sequences
Table S2 Predicted PME genes and related information of each tomato PME gene
Gne ID	Sequence Type	Sequences
Solyc01g057220	Protein	MKGGKIFAFGISIILVVGVVIAIIASNNRTQDSSDNDEKDDKVLSTTSKSIASVCSQTDFKKSCVNSLSSMANNQSATPKEFLLKAIEVAIQEVRIGIDRSTYIGKAEAHDPLQKMATDDCKELLEYAIDELQASFSSVGDSSLHTIAERETELKNWLSAVFSYQQTCIDGFTQPEIQKTISTSLLNATQLTDNVLAMVDAMTEILSKFNIPIGKKTDNKSAETAASRRLLENEDNDEQQASNTKSGGYPAWLSASDRKLLAFSNNGNPAPNAVVAKDGSGQFNTIAAALAAYPKNLKGRYTIYVKAGIYDEYITVTKDQVNIFMYGDGPRKTIITGHKSALAGVSTYQSASFSAIGNGFIGKSMGFQNTAGPEGHQAVALRVQSDMSAFYNCRMDGYQ…
Solyc01g057220	CDS	ATGAAAGGCGGGAAGATTTTTGCATTTGGTATATCGATTATCCTGGTTGTTGGAGTAGTTATTGCAATTATTGCAAGCAATAATCGTACACAAGACTCTTCGGACAATGATGAAAAGGATGACAAAGTGCTTTCTACCACATCCAAATCCATTGCTTCTGTTTGTTCACAAACTGATTTTAAGAAATCATGTGTTAATAGCCTTAGCTCTATGGCCAACAACCAAAGCGCCACCCCAAAGGAATTCCTCCTAAAAGCCATTGAGGTGGCCATTCAGGAAGTTAGAATCGGAATAGACAGGTCCACGTATATTGGCAAAGCAGAAGCTCATGACCCCTTGCAAAAGATGGCCACTGATGATTGCAAGGAATTATTGGAATACGCGATTGATGAGCTTCAA…
Solyc01g066360	Protein	MAKKLVIGGIASILVVACVVAACVTITKKNASDGGDGASNGGISTSTKSVQAMCQPTDYKEACEKSLASAKNTSDPKELIKVAFESTITDIKNAIKNTDLIKDAANDPRTKEALNTCDGLLDVSIDDLRRSFDKVGTFDINKIKDYTDDLKTWISASITYQETCLDAFQNTSGDTGEKMKKLLKTAGELTSNGLAMITSFGDMLTNMNIPGISRRLLADDYTSFVEDGSRRLLQVSNTKPNAVVALDGSGQFKTIKEALKGVPPKNIQPYVILIKAGEYKEMVDIPRGVTNVVFIGEGPTKTKITGNKNYADGTATFHTSTVAVNGDGFVAKDIGFENTAGAMKHQAVALRVSADKTVFYNCNIDGYQDTLYTHSYRQFYKDCSISGTIDFIFGDASAV…
Solyc01g066360	CDS	ATGGCTAAAAAATTAGTCATTGGTGGCATAGCCTCAATTCTTGTGGTGGCTTGTGTTGTTGCAGCATGTGTCACCATTACCAAAAAGAATGCGAGCGATGGTGGTGATGGAGCTAGCAATGGTGGCATTTCAACCTCTACAAAATCTGTTCAAGCAATGTGTCAACCTACTGACTACAAAGAAGCTTGTGAGAAGAGTCTTGCATCAGCCAAGAACACTAGTGACCCAAAGGAACTTATAAAAGTTGCATTTGAATCAACCATAACTGACATAAAAAATGCCATAAAAAATACTGACTTGATCAAGGATGCAGCCAATGATCCTAGAACAAAAGAGGCTCTAAATACTTGTGACGGTCTTCTTGATGTGTCTATTGATGATCTCAGAAGATCGTTCGAT…
Solyc01g066420	Protein	MTKKVVIGGIASVLVVACVVAACVTLTKHDSDTSSNGVATSTKSVESMCQPTPYKQTCEKTLSAAKNVSDPKDYIKVAFEATVADIKNAIKNTEPVKKAASDPYTKDALLACEEVFDLAVEELRGSIARIENFDFSKMKDIVDDLKSWLSAVVAYEETCLDGFTKSEYSATRDEMMKLMSTTRELSSNALSMVNNFGEMITQNTGLTRKLLSNSDSFVEASNRKLLQISASKPNAVVSTSGGGQYKTIQEALQAVPRSSPTPFVILIKAGTYKEHIEIEKNMLNVVLIGEGPTKTIITGDQAVVPNRISTWHTATLGVCGDGFVMKDMGIENTAGPTKEQAVALRINADKAVLYNCNIDGYQDTLYAHSGRQFYRDCTITGTIDFLFGDASAVFQNCKL…
Solyc01g066420	CDS	ATGACAAAGAAGGTGGTAATTGGTGGAATAGCTTCTGTTCTTGTGGTGGCTTGTGTGGTGGCAGCCTGTGTCACCCTGACTAAACATGATTCTGATACATCATCAAATGGAGTTGCAACTTCAACAAAGTCAGTTGAATCTATGTGTCAACCCACACCATACAAACAAACTTGTGAAAAGACCCTCTCCGCAGCAAAGAATGTGTCCGATCCAAAGGACTACATCAAGGTTGCATTCGAAGCCACTGTGGCAGACATCAAGAATGCCATCAAGAACACTGAGCCAGTTAAGAAAGCTGCCAGTGATCCTTACACCAAAGACGCTCTCCTTGCTTGTGAAGAGGTGTTTGATCTAGCCGTTGAGGAACTAAGGGGCTCTATCGCTAGGATTGAGAACTTT…
Solyc01g079180	Protein	MALASTLTLLLFFLSMLLMPLTSQEKDNENFDEWISLNVKHYNSRNRETSLKWTQESIKHKKQHHVPPPPVSSSFDPKLIYAEMNKMIITVSQDGSSNFNTIKEALATIPLYNKRRVILDIKPGVYREKINIPRSSPFVTFRGDSSNPPRITGNDTASATRTGGTPLKTFQSATVSVDADYFIAINVIFENTAPHVVGTAGEQAVALRISGNKAAFYNCSFYGSQDTLYDHKGLHYFNNCFIQGSVDFIFGYGRSLYENCQLNSVAKKVASLTAQKRTNSSILSGFSFKNSTITGTGSVYLGRAWGDYSRVIFSYTYMDNIVLPLGWNDWGKTTRDSRVYYGEYRCSGPGANITGRVPWARILNDEEAMPFIGTYYVDGDSWLIHPY*
Solyc01g079180	CDS	ATGGCATTAGCTTCCACACTTACTCTATTATTGTTCTTCCTTTCCATGCTGCTCATGCCATTGACTTCACAAGAAAAAGACAATGAGAATTTTGATGAATGGATATCTTTGAATGTGAAACACTACAATAGTAGAAACAGAGAAACGAGTTTGAAATGGACGCAAGAATCAATCAAACACAAAAAACAACATCATGTTCCTCCACCTCCCGTTAGTAGCAGCTTTGATCCAAAACTTATATACGCGGAGATGAACAAAATGATAATCACCGTGAGTCAAGACGGAAGTAGCAATTTCAATACTATTAAGGAAGCTCTTGCTACCATTCCACTCTATAACAAGCGCAGGGTCATACTGGACATCAAACCCGGAGTTTATAGGGAAAAAATTAACATTCCA…
Solyc01g091050	Protein	MANIHLIFPLLFISCFIFPSTTNGYSNAIIKAWCTQTPHPQPCEYFLSQNPKITSPIVKKSDFLKVSLDLVLDRALRAQLNTYSLGPKCRNEREKNAWADCIELYENSINKIKSTVDPNTKCSATDAQTWLSTALTNLETCKAGFEELGVTDYVMPLMSNNNVSSLISNALALNHGYYTEPTKSSTSTQVDGFPTWVSPGDRKLLQSSSSSTASQANVVVATDGSGDFKTVKEAVDAAAKNKGSGRFVIYVKAGTYNENVEIGEKVKNVMLIGDGIGKTIITGSKSVGGGSTTFRSATVGASGDGFIAQGITIRNTAGPQKHQAVALRSGSDLSVFYQCSFEGYQDTLYVHSNRQFYKECDIYGTVDFIFGNAAVVLQNCNIFARDPPNKINTVTAQGR…
Solyc01g091050	CDS	ATGGCTAATATTCATTTGATTTTCCCACTTTTATTTATATCTTGTTTCATTTTCCCATCCACAACAAATGGCTACTCCAACGCAATCATAAAAGCTTGGTGCACCCAAACACCTCATCCACAACCTTGTGAATACTTCTTATCACAAAATCCCAAAATTACATCTCCTATCGTAAAAAAATCAGATTTTCTAAAAGTGTCACTAGACTTAGTGTTAGACCGTGCGTTACGTGCCCAACTGAACACATATTCACTAGGTCCAAAGTGTCGTAACGAGCGCGAAAAAAACGCATGGGCTGATTGTATTGAACTCTATGAAAACTCAATCAACAAAATCAAAAGCACAGTTGATCCAAACACAAAATGCTCAGCTACTGATGCTCAAACATGGTTAAGTACA…
Solyc01g091060	Protein	MSTFTTFILLLLLAIIVSNNINNVTSNQDVLINNKVVRVLSAMKWAKGTLKGQLLLSKEAEDQSYNECVKLYEETEPRLARLVVFGGDNHKYNYSHDDAITWLSAALASHRSCLDGLKEKSLATFIVSRNEETQNLTLLLKDALFHYRQLSTHTRTVTGEQLIPISSNKEGKGLLASWNAATSKPDIVVALDGSGNYKTINDAVAALSSMTRSERTVVYVKSGTYRENVEIGKGLDNLMFVGDGIDKTIVTGSKNVPDGATTLNSATFGVSADGFWARDMTFENTAGPHKHQAVALRVSSDLSIFYRCSFKGYQDTLLVHSLRQFYRDCHIYETNGFPIQHDNSTREDDSNENTGIVILNSRVSSSSEFTAVKDSFKNYLGRPWKKYSRTVFIKTDLDG…
Solyc01g091060	CDS	ATGTCCACTTTCACCACCTTTATTCTTCTTCTTCTCTTAGCAATTATTGTTTCTAATAATATTAATAATGTCACTAGCAACCAAGATGTTTTAATTAATAATAAGGTGGTGAGGGTGTTAAGTGCCATGAAATGGGCTAAGGGTACTCTAAAAGGACAATTATTACTTAGTAAAGAGGCAGAGGACCAAAGCTATAATGAATGTGTGAAGCTTTATGAAGAGACTGAGCCAAGGCTAGCAAGATTAGTTGTGTTTGGTGGTGATAATCACAAGTATAATTACAGCCATGATGATGCTATTACTTGGTTAAGTGCAGCATTAGCAAGTCATAGGAGTTGTTTAGATGGCTTAAAAGAGAAAAGTTTAGCTACTTTTATTGTAAGTAGAAATGAAGAAACT…
Solyc01g098940	Protein	MRKHFLTISLILFSLALPIFSELNQSACKSSLYPKLCRSLLSAFQHSPSNPNDDYSKFSVKQCQKKANKLSSLIAHFLSTQKQRSLFVNPKEISALTDCQQLTQLTVDYLNSISAELKKADVSTTSEDLVGKIHTLLSAVVTNQQTCYEGLKEAGSSMVDELLAPLSNAGEIYSVSLGLVTHALERVRKSRKSGRLLAEQGGVMEEEWARRSRFMASKVKQALERSHQRDGRILDELVENGVHIKETVTVSPYGGCNFTSIGEAIAFAPNNSMIDDGYFLIYAKEGYYEEYVVVAKNKKNIMLIGEGVDRTVIAGNRSVIDGWTTYNSATFAVSGERFVAVNITFKNVAGPWKHQAVALRNNADLSTFYRCCFEGYQDTLYVHSLRQFYRDCDIYGTVD…
Solyc01g098940	CDS	ATGCGGAAGCATTTCCTCACAATTTCTCTCATTCTTTTTTCTTTAGCTCTTCCGATTTTCAGCGAATTAAATCAATCAGCATGCAAATCCTCACTTTACCCAAAACTTTGCCGCTCCCTTCTCTCTGCATTTCAGCATTCTCCTTCTAACCCAAATGACGACTACAGCAAATTCTCCGTAAAGCAATGCCAGAAAAAAGCCAACAAATTATCCAGTTTAATCGCGCATTTCCTCTCAACGCAGAAACAGAGATCGTTATTCGTTAATCCTAAAGAGATTAGCGCATTGACCGATTGCCAGCAGCTCACTCAACTCACAGTCGATTACTTAAATTCAATTTCGGCCGAGTTGAAAAAAGCTGATGTCTCCACTACTTCAGAGGATTTAGTTGGAAAAATC…
Solyc01g099950	Protein	MAFTHSILVFFIIQSFFTASYAFGLSSDGICSITPFPNFCKTLLPPNNSIDIYDSGRLSIQLSFSTTNQIINSIIDFLDLNYLLLPKSTVSALHDCQYLLRLNADLLLNAADVAKKTNNSLENSEANDGETWLSATITNTQTCLEGLLDAPSVLPVANLITPLISKGSMMCSVSLALFKKGWNSGSGVGDYISVSMLKIRQKVVVNPDGSGNYISINDAIAAAPINSIEEEGYYQIYVVAGVYHEYVSITANKKYLMMVGDGIDKTIITGNRNVPDGWTTFNSATFAVDGQGFVAMNITFKNTAGAAKLQAVAVRNSADLSAFYYCSFEGYQDTLYTHSQRQFYKYCNIYGTIDFIFGNSAVVFQNCNIYPRLPLPGQFNAITAQGRTDINQNTGISIH…
Solyc01g099950	CDS	ATGGCATTCACACATTCTATTCTTGTATTCTTCATAATTCAGTCCTTTTTCACTGCCTCTTATGCATTTGGTCTCTCTTCTGATGGAATTTGCAGCATCACCCCTTTTCCTAATTTTTGCAAAACTTTACTCCCTCCAAACAATTCTATTGACATCTATGACTCAGGAAGGCTCTCCATTCAGCTTTCCTTTTCAACAACTAATCAGATTATTAACTCAATTATTGATTTCCTTGATCTAAATTATCTATTACTCCCTAAAAGCACAGTGTCTGCTCTCCATGATTGTCAGTATCTACTTCGCTTAAACGCTGATTTATTATTAAATGCTGCTGATGTTGCAAAGAAAACGAATAACTCACTTGAGAATTCAGAAGCTAATGATGGTGAAACATGGCTT…
Solyc01g099960	Protein	MGITKFLFILILLPFYQVLCQYEYETFHPYQRSPTLDPHAMIIQACSNIQNQALCLSHIQSNLDDPVHRDPNSILKAAIQNSLNQAKLTIQSITKFSTLSASSRDQMAIEDCQELLDFSVTELAWSLGEMRKIRAGSKNVHYEGNLKAWLSAALSNQDTCLEGFEGTDRHLEHFIKGSLTQVTQLISNVLTLYVQLHSLPFKPPRNDNITYENQKYPQWMTKGDKDLLVSNPNGMHVDAVVSLDGSGRYRSIAQAINEAPSYSNRRYVIYVKRGIYHENIDLKKKKTNIMLVGDGIGATVITGNRNFMQGWTTFRTATVAVSGKGFIARDITFRNTAGPKNFQGVALRVDSDQSAFFRCSMEGYQDTLYAHSLRQFYRECNIYGTIDFIFGNGAAVLQN…
Solyc01g099960	CDS	ATGGGGATCACCAAATTTCTCTTTATTCTCATTCTCTTACCTTTCTACCAAGTTCTCTGTCAATATGAATATGAAACTTTCCATCCATATCAAAGATCCCCTACTCTTGATCCTCATGCTATGATCATTCAAGCTTGCAGCAACATCCAAAACCAAGCATTATGCCTCTCACACATACAATCCAATCTTGATGATCCTGTCCACAGGGACCCCAATTCAATCCTCAAGGCAGCCATTCAAAACTCCCTCAATCAAGCTAAGTTAACCATTCAATCCATCACAAAATTTAGCACCTTATCAGCTTCATCCAGGGATCAAATGGCCATCGAGGATTGCCAAGAACTTCTCGATTTCTCAGTCACTGAACTAGCATGGTCCTTGGGTGAAATGAGAAAAATC…
Solyc01g109740	Protein	MDATSFIIQFHLILILLICCNTSTNLAMAANNSSTNFSTAILIRVDQSGQGDFKKIQDAIDAVPSNNTELFFIWVKPGTYREKIVVPADKPFITLSGTEASNTIITSSEGGDITESPTVTVLASDFVARYLTIQNLFGTSGKAVALKVKGDRGAFYSCRIQSYQDTLLDDSGRHYYNNCYIEGAVDFIFGSAASLYERCHIHSVAAGAITAQGRETPLENSGFTFLGCKITGTGGNTSLGRPWGSYSRVVFAYTFMANIIQPEGWNDWGDSTKQSTSYYGEYKCYGPGANRSKRVVWSRSLSNEDAAPFLTKNMIGGRSWLRPTPTHFKRSGSTNIVTSAGEN*
Solyc01g109740	CDS	ATGGATGCTACTTCATTCATAATTCAATTTCATCTTATATTAATTCTACTCATTTGTTGTAATACGTCAACTAATTTAGCCATGGCTGCAAACAACTCTAGTACAAATTTTTCCACAGCCATTCTAATTAGAGTGGACCAATCAGGCCAGGGAGATTTCAAAAAAATTCAAGATGCTATTGATGCTGTTCCATCGAATAATACTGAATTATTCTTCATTTGGGTTAAGCCAGGGACTTACAGAGAGAAGATTGTGGTACCTGCTGATAAGCCATTCATCACGTTGAGTGGAACAGAGGCTTCTAACACAATAATTACATCTAGTGAAGGTGGAGATATTACTGAATCTCCTACAGTCACTGTATTAGCCTCCGATTTTGTTGCAAGATATTTAACAATA…
Solyc02g014300	Protein	MASLNPWGKLDELDNERHMARLKTRKRIIIIAISSIVLVSIIVGAVVGSVSHNKNKSSQQNDDVSSMTSTISAVCNLTLYPDSCISSLSPFAAKGNALKPQDIYKMSVLVALNELSGASDNFLKSDAFKNINDPAAAKAIQSCHELLSLAFDHLNDTLSVAETSLLDAFDDLKTWLSSAGTYQQTCIDSFENVTSNSAIRKAAGQSLNNSTRYTSNSLALISSLENSITSLAAIGKRRRLMGCGDDDEYPSWLSSSNDRKLLQKSSEEKIKVNVVVAKDGSGKYKSIKAALKAAPEKSKKRFVIYVKKGVYKENVRVEKTKWNIMIIGDGKDATVVSGNRNFIDGTPTFQSATFAVFGKGFVARDIGFVNTAGAAKHQAVALMSTADESVFYRCKMDAF…
Solyc02g014300	CDS	ATGGCCTCTCTTAATCCATGGGGAAAGCTTGACGAACTTGACAATGAGAGGCACATGGCTCGTTTAAAGACGAGGAAGAGAATCATAATTATCGCCATATCATCCATAGTTCTTGTGTCCATCATTGTCGGTGCAGTGGTTGGAAGTGTTTCTCACAACAAAAACAAATCTTCTCAACAAAATGATGATGTTTCATCGATGACCTCAACGATTAGTGCTGTATGCAATCTAACCCTCTATCCAGACTCGTGTATCTCCAGTCTTTCCCCTTTTGCTGCCAAAGGCAATGCTCTCAAACCTCAAGATATCTACAAGATGTCTGTTCTAGTTGCCCTCAACGAGCTCTCTGGTGCCTCGGACAACTTTTTAAAGAGTGATGCATTTAAAAACATCAATGAT…
Solyc02g062150	Protein	MTLGLLALLSTLFWGLESQPSPPPPLPLPLPLPPPPSSSSMIFDAIVALDGSGSFVSISEALQAAPNNSDRRYTIQIKEGIYNEYVFVHKNKTNINFIGEGMDRTIISGCKSNGTGFKTNETATVDIHGHGFVAQDITIQNTAGASMHQAVAMSISADNVAFYRCKFDGYQDTLYVKKGVQFFRDCEVYGTVDFIFGNAKVILQNCSIYVRKPEDNQNEVTIIAQGRKRKHEDTAIVLQGCTINVTQEVREQEPKVRVFLGRPWKNHSRAIVISSYLDDYIDPEGWVEWNGNTEDIYFGEYNNRGPGANMDRRVKWEKILSEYDVTNFTVRNFLHGNEWIPYEIPIALDLL*
Solyc02g062150	CDS	ATGACACTTGGTTTATTAGCTTTATTATCAACACTATTTTGGGGTTTAGAGAGCCAACCTTCTCCTCCTCCTCCTCTTCCTCTTCCTCTTCCTCTTCCTCCTCCACCTTCGTCGTCGTCGATGATTTTCGATGCTATAGTTGCTCTAGATGGAAGTGGAAGTTTCGTGTCCATATCAGAAGCATTGCAAGCTGCTCCAAATAACAGTGATAGGAGATACACCATACAGATTAAAGAAGGGATATATAATGAATATGTTTTTGTTCATAAAAATAAGACAAATATAAACTTTATTGGTGAAGGAATGGACCGTACCATTATTAGTGGATGTAAAAGCAATGGCACAGGATTCAAAACAAATGAGACTGCTACTGTAGATATACATGGCCATGGATTCGTA…
Solyc02g075620	Protein	MKLLEFFLMLMLFTISTSSARRDNTLKVANEEKDYLNWIHRMSSRNHSVFQEAKNKLEPCKFIKVNKNPKFGDFTTVQKAIDSIPIVNSCRVVISVSPGTYREKIEIPATMAYITLEGAASHKTTIKWDDTADRTGKSGQPMGTYGSATFAVNSPYFIAKNITFKNVAPPPPSGALGKQAVALRISADTAAFINCKFIGAQDTLYDHRGRHYFKNCYIQGSVDFIFGDGLSLYENCHLRAKTKSYGALTAQKRESLLEETGFSFLNCKVTGSGALYLGRAWGTFSRVVFAYTYMDKIITSKGWYDWGDKNRHMTVFFGQFKCSGPGADHGERVKWSRELTEQEAKPFISLSFIDGHEWLLHI*
Solyc02g075620	CDS	ATGAAACTGTTAGAATTTTTTTTAATGTTAATGTTGTTTACTATTAGCACAAGTAGTGCTAGAAGGGATAATACATTGAAGGTGGCTAATGAAGAAAAAGACTACTTGAATTGGATTCATCGCATGAGTTCTCGCAATCATTCTGTTTTCCAAGAAGCTAAGAACAAATTAGAGCCTTGTAAATTTATTAAGGTGAATAAAAACCCGAAATTCGGAGATTTTACTACGGTTCAGAAGGCTATTGATTCAATCCCAATAGTCAATTCGTGTCGAGTGGTTATTTCTGTTAGTCCTGGAACTTACAGGGAAAAGATTGAAATTCCAGCAACAATGGCTTACATTACCCTGGAAGGTGCTGCTTCACATAAAACAACTATCAAATGGGATGACACTGCAGAT…
Solyc02g080200	Protein	MATSSQPLLDSPKTKSSSSTKALYVLLSLAAIVGSVGFISIWAINRTSISLTTRVCDTAHDQPSCLAMLSEVAPAGLMDTKTVDLLQMVLHKSSLKIHETIHLASNVNGRINNGQEQVALEDCLELMDLSRDRLMDSMVGLGNLTVQAHFDVHSWLSSILTNHVTCIDGLNGQVRSIMEPMLNDLVARARTSLALMVAIAPQKNIVPTVSDGLPSWVSANDRRLLQLSANAIAANVVVAKDGSGKYKTVKEAVASAPDNSKTRYVIYVKKGTYKENVEIGKKKKNIMLVGDGMDATIITGNLNVIDGSTTFKSATVAAVGDGFIAQDIQFQNTAGPQKHQAVALRVGADQSVINRCKMDAFQDTLYTHTLRQFYRDCYIIGTVDFIFGNAAVVFQNSKL…
Solyc02g080200	CDS	ATGGCTACTTCCTCTCAACCATTGTTAGATTCTCCCAAAACAAAATCTTCCTCTTCTACTAAAGCTCTCTATGTGCTTCTCTCCTTAGCTGCTATTGTGGGCTCAGTTGGATTCATTTCAATCTGGGCCATCAATCGTACATCAATTTCCTTGACAACTCGTGTTTGTGATACGGCCCATGATCAGCCATCTTGCTTAGCCATGCTGTCTGAGGTTGCACCTGCTGGTCTGATGGATACAAAAACAGTTGATTTGCTACAGATGGTTTTGCATAAATCATCGTTAAAAATCCACGAGACGATCCATTTGGCGAGCAATGTGAATGGTCGGATCAATAATGGCCAGGAACAAGTAGCTCTAGAAGATTGTTTAGAGTTGATGGATTTGTCAAGGGATAGA…
Solyc02g080210	Protein	MATSSQPLLDSPKTKSSSSTKALYVLLSLAAIVGSVGFISIWAINRTSISLTTRVCDTAHDQPSCLAMLSEVAPAGLMDIKTVDLLQMVLHKSSLKIHETIHLASNVNGRINNGQEQVALEDCLELMDLSRDRLMDSMVGLGNLTVQAHFDVHSWLSSILTNHVTCIDGLNGQVRSIMEPMLNDLVARARTSLALMVAIAPQKNIVPTVSDGLPSWVSANDRRLLQLSANAIAANVVVAKDGSGKYKTVKEAVASAPDNSKTRYVIYVKKGTYKENVEIGKKKKNIMLVGDGMDATIITGNLNVIDGSTTFKSATVAAVGDGFIAQDIQFQNTAGPQKHQAVALRVGADQSVINRCKMDAFQDTLYTHTLRQFYRDCYIIGTVDFIFGNAAVVFQNSKL…
Solyc02g080210	CDS	ATGGCTACTTCCTCTCAACCATTGTTAGATTCTCCCAAAACAAAATCCTCCTCTTCTACTAAAGCTCTCTATGTGCTTCTCTCCTTAGCTGCTATTGTGGGCTCAGTTGGATTCATTTCAATCTGGGCCATCAATCGTACATCAATTTCCTTGACAACTCGTGTTTGTGATACGGCCCATGATCAGCCATCTTGCTTAGCCATGCTGTCTGAGGTTGCACCTGCTGGTCTGATGGATATAAAAACAGTTGATTTGCTACAGATGGTTTTGCATAAATCATCGTTAAAAATCCACGAGACGATCCACTTGGCAAGCAATGTGAATGGTCGGATCAATAATGGCCAGGAACAAGTAGCTCTAGAAGATTGTTTAGAGTTGATGGATTTGTCAAGGGATAGA…
Solyc02g080220	Protein	MTTNYSSQPLLDSPKTKSSSSTKALYVLLSLAAIVGSVGFISIWAINRTSISLTTRVCDTAHDQPSCLAMLSEVAPAGLMDTKTVDLLQMVLHKSSLKIHETIHLASNVNGRINNGQEQVALEDCLELMDLSRDRLMDSMMGLGNLTAQAHFDVHSWLSSILTNHVTCIDGLNGQVRSIMEPMLNDLVARARTSLALMVAIAPQKNIVPTVSDGLPSWVSANDRRLLQLSANAIAANVVVAKDGSGKYKTVKEAVASAPDNSKTRYVIYVKKGIYKENVEIGKTKKNLMLVGDGMDATIITGNLNVIDGSTTFKSATVAAVGDGFIAQDIQFQNTAGPQKHQAVALRVGADQSVINRCKMDAFQDTLYTHTLRQFYRDCYITGTVDFIFGNAAVVFQNS…
Solyc02g080220	CDS	ATGACTACTAATTATTCCTCTCAACCATTGTTAGATTCTCCCAAAACAAAATCTTCCTCTTCTACTAAAGCTCTCTATGTGCTTCTCTCCTTAGCTGCTATTGTGGGCTCAGTTGGATTCATTTCAATCTGGGCCATCAATCGTACATCAATTTCCTTGACAACTCGTGTTTGTGATACGGCCCATGATCAGCCATCTTGCTTAGCCATGCTGTCTGAGGTTGCACCTGCTGGTCTGATGGATACAAAAACAGTTGATTTGCTACAGATGGTTTTGCATAAATCATCGTTAAAAATCCACGAGACGATCCATTTGGCGAGCAATGTGAATGGTCGGATCAATAATGGCCAGGAACAAGTAGCTCTAGAAGATTGTTTAGAGTTGATGGATTTGTCAAGG…
Solyc02g081990	Protein	MDYLNVNNQESVAARKKSIKRITIITISSIVFVGCVVAAIVGITTNKNNENSNTQTTSFSAAIKAVCDITLYPQSCYNSLGPLATSNKLKVEDIYKLSVQVSVDELSRASDKFFNSSEFKNISDPMTIKALESCHDLLSLSLDSLNDSLSIPNKSLLEAFTDLKTTLSAAGTYQQTCIDGFGNITSIAKHNLKNSGEYTSNSLAIIDNIDESLQNSMDSIDSLGRIGRRRRLLMEFDGDFPRWMSSKDRKLLQSSKGEVLNVDVVVANDGTGHFTNIFEALDVVPEKSDKRFVIYVKKGVYVENVRVEKNKWNVVMIGDGMDATIVSGSLNFIDGTPTFQTATFAVFGKGFIARDMGFRNTAGAAKHQAVALMSTADLSVFYRCKFDAYQDTLYTHSNR…
Solyc02g081990	CDS	ATGGATTATCTTAATGTAAATAATCAAGAAAGTGTAGCTGCTAGAAAAAAATCAATCAAGAGGATCACTATTATTACAATATCCTCTATAGTATTTGTTGGTTGTGTTGTAGCAGCTATTGTTGGAATAACAACTAACAAAAACAATGAAAATTCAAACACACAAACCACTTCTTTTTCAGCAGCTATTAAGGCTGTTTGTGACATAACATTGTATCCTCAATCATGTTACAACAGCCTTGGTCCTCTAGCCACATCAAACAAACTTAAAGTTGAAGATATTTACAAGTTATCGGTACAAGTTTCTGTCGATGAATTGTCAAGAGCATCGGATAAGTTCTTCAATTCGTCAGAATTCAAGAACATTTCCGATCCTATGACTATTAAGGCCTTAGAAAGT…
Solyc02g083830	Protein	MSMEGKERVILTIIMMLWWGAGNCTAFDSTVAQDGSGDYKTITEAVIAAPKMSTKTYFIHVKKGTYNENVTIPNEKPNIALVGDGMGVTIISANKNSKQYRTPYTATLEVYGSGFIGISLTIRNTAGPEGGQAAALTIAPFKGFTSFYQCSFLGYQDTIFSSDTSFFRECLIFGTIDFITGSGRAVFQNCRLKARPPIHGQGVRILAPGEGSITSNPGLVLQNCNISTTRQFNKTEIESFLGWPWKNGGKAVIMSSYISDFIDPRGWSENPQVTQTYLAEYNNRGPGSDTSX
Solyc02g083830	CDS	ATGTCGATGGAAGGTAAAGAGAGAGTAATTTTGACAATTATTATGATGCTATGGTGGGGTGCGGGGAATTGTACGGCGTTCGATTCAACAGTTGCACAAGATGGTTCTGGCGATTACAAAACAATTACCGAAGCAGTAATTGCAGCACCGAAAATGAGTACAAAAACATACTTCATACATGTCAAAAAAGGAACTTACAATGAAAACGTCACTATTCCGAATGAGAAACCAAATATAGCCCTTGTTGGCGATGGTATGGGCGTCACAATAATTTCAGCAAATAAAAACAGTAAACAATATCGTACGCCTTATACCGCCACATTAGAAGTATACGGCAGTGGTTTTATTGGGATTTCGTTGACAATCAGAAATACTGCTGGACCAGAAGGTGGTCAAGCA…
Solyc03g078090	Protein	MAFGNFSLLILFLLFSLSYAIDDHHHHLPPEIREACKVSHDPSKCEASFHYHFPSKFSTLQIIYSALARSMHKLTKAQALVKDIQKSAAGNVNVTIATVNCAEGLAFSEYRFKQTANDALARGEIKDARAWMSAALGYQHGCSAGLQKIGLWSPPKTERQGFWEGVTGTRMDVKGGVPSNLKPNVTVCKTGNCEYRTVQDAVNAAPNNLVSERFVIWIKTGLYDEIVRVPMAKRNLVFLGDGMGQTVITGSLNVGNMAKSGVTTFESATVGVLGDGFMARDLTIQNTAGAGAQQAVAFRSSSDRSVLENCEFLGNQDTLYVNSLRQYYKSCRIQGNVDFIFGNAAAFFQDCDILVSPRMVNPENGETNAVTAHGRIEPGQSTGFVFHNCSINGTPEYMK…
Solyc03g078090	CDS	ATGGCATTTGGTAATTTCTCTCTGTTAATCCTCTTTTTATTATTCTCGCTCTCTTATGCCATTGATGATCACCACCACCATTTACCGCCTGAAATTCGAGAAGCTTGTAAAGTCTCACATGATCCATCAAAATGCGAGGCTTCTTTCCATTATCATTTTCCTTCAAAATTCTCAACCCTTCAAATAATCTATTCAGCACTAGCTCGCTCTATGCATAAACTCACCAAGGCCCAGGCCTTGGTCAAGGATATACAAAAATCTGCCGCTGGAAACGTGAATGTTACCATTGCCACAGTAAATTGTGCGGAGGGACTCGCGTTTTCAGAATACAGATTTAAGCAAACGGCTAATGATGCATTGGCAAGAGGTGAAATTAAGGACGCTCGCGCATGGATGAGC…
Solyc03g078100	Protein	MASFYSVTAPLLSFLNFLFLFSTSAGNHYSHSPISKPNSFSSSSIPVEIQEACKASRDPPTCQAVLVLVQPKQLTIPQIIQSALEVSSQNLNQAQSMVKNILDVSTGNINRTNAAKVCIEVLCYSEHRLNLTAEALPRGAIKDARAWMSAAMVYQYDCWSALKYVNGTFQVNETMAFLNSLIGYSSNALGMMVNYDNLGNETGSWSPPKTERDGFWELGAGGGFTVKEFNDGVPRGLKPDVTVCKAAAGGCDYETVQQAVNSAPENGVVKRFVIWIKAGLYNEIVRVPLEKRNLVFLGDGMGKTVITGSRNVGQLGVSTYDSATVGVVGDGFMASGITIQNTAGPDTHQAVAFRSDSDLSIIENCEFLGNQDTLYAHSMRQYYKSCRIQGNVDFIFGNS…
Solyc03g078100	CDS	ATGGCGTCCTTTTACTCTGTTACAGCACCACTGCTCTCCTTCCTTAATTTCCTCTTCTTATTCTCTACCTCCGCCGGTAACCACTACAGCCATTCACCTATTTCGAAGCCTAATTCCTTCTCATCATCATCCATTCCGGTTGAGATTCAAGAAGCTTGCAAGGCCTCACGTGACCCTCCAACATGCCAGGCTGTATTGGTATTGGTCCAGCCAAAACAGTTAACTATTCCCCAAATCATCCAATCAGCCTTGGAAGTCTCTTCCCAGAACCTCAACCAGGCTCAGTCCATGGTGAAGAATATCCTCGATGTTTCCACAGGAAATATAAACCGTACAAACGCAGCAAAAGTCTGTATTGAGGTGCTCTGCTATTCGGAACACAGATTGAATCTCACGGCT…
Solyc03g083360	Protein	MGYGRLGKPDPGETSGRVIIPNPRSSKIKIMLISATVLLIASAISVAVLIGVRHKAGNRIDKPSQAMARTCSRTLYPSLCLNSLINYPGANSASDSDLVHISVNLTLQRFGKGLYKASDINNLQMNTQVRSAYDDCLELLEESVDLLSHSLDSVFSGDGDSPTGSTQDVMTWLSAALTNQDTCTDGFADVTGNVKDHMSENLKDLSELVSNALAIYTAANGDDDFSGIPIQNRRRRLMEFETYHDEFPKWMSRRDRKLMNKSVSTIQADIIVAKDGSGTVKTIAEAIKKVPEKSNHRTIIYVKAGRYEENNLKVGRKKMNVMFIGDGKGKTVITGGKSVSQHLTTFHTASFAATGAGFIARDMTFENYAGPNNHQAVALRIGGDHAVVFRCNVIGYQDT…
Solyc03g083360	CDS	ATGGGCTATGGCCGTTTAGGAAAACCGGACCCCGGAGAAACCTCCGGCAGGGTGATAATTCCCAATCCCCGGAGTAGTAAGATTAAAATCATGTTGATTTCAGCCACTGTACTTTTAATTGCTTCGGCGATTTCTGTTGCGGTTTTGATCGGAGTTCGGCATAAGGCCGGAAATAGAATTGATAAACCAAGTCAAGCAATGGCGCGTACCTGTAGTCGTACTCTGTATCCATCTCTCTGTCTCAATTCGCTGATTAATTATCCTGGAGCTAACTCTGCTTCTGACAGTGACCTCGTTCACATTTCCGTCAATTTAACTCTGCAGCGATTTGGTAAAGGACTTTACAAAGCTTCCGATATCAACAACCTACAAATGAATACGCAAGTTAGATCGGCGTAC…
Solyc03g083840	Protein	MSNYKFNSLLLILCSLSLFLNQSLSNTDDQETSAHDINWWCSKTPHPDPCNHFMSSGDVQPKNKSEFRTMTVQVAMDHVIQVQNHAKNVSQKCRGKRKKLVWMDCEKLMDDTILQLSRSLDGIKSNSSSDFDAQTWLSASLTNIETCLSGSNDLNVSNILQPNLSTNVSQLISNCLAVNGEFMDAENTTQVGGFPNWLSNRERKLLQTSSIDLMATKANYVVAKDKSGRFRSIQAAINYAASKRVGNERIVIYIKRGVYKENILVGPTMGKIMLVGDGLRYTIITGSRSVAAGFTTYSTATVGVDGIGFIARGITFRNTAGPQNGQAVALRSASDLSVFYACGFEGYQDTLFVQSQRQFYKSCYIYGTIDFIFGNAAVVFQNCMIYVRKPLWGQVNVIT…
Solyc03g083840	CDS	ATGTCAAATTATAAGTTCAATTCTTTGCTCCTTATACTCTGTTCTCTTTCTCTGTTCCTAAACCAATCCTTGTCCAATACCGATGATCAAGAAACGAGTGCTCATGACATTAACTGGTGGTGTAGCAAAACTCCTCATCCTGATCCATGTAATCACTTTATGTCATCTGGTGATGTCCAACCCAAAAATAAATCCGAGTTTCGGACCATGACGGTCCAAGTGGCTATGGATCATGTAATTCAAGTGCAGAATCATGCAAAGAATGTAAGCCAGAAGTGCAGGGGAAAACGAAAGAAGTTAGTGTGGATGGATTGTGAAAAGCTCATGGATGATACTATCCTCCAATTGAGTCGTAGTCTCGATGGCATCAAATCAAATTCAAGTTCTGATTTTGATGCA…
Solyc03g083870	Protein	MAIKLSFFVLLISFSSFFFPILSINIFDSGINAWCNKTPYPDQCKYFMNHGSYHFAPKNKIDFKKMAVKIALERALQAETYTKGLGVKCRNELERAAWSDCVKLYESTILQLNKTLDSNTKCTDFDIQTWLSTAMTNLETCQTGFIELGVNSDYILPSLMSNNVSELICNTLALNNVDFVSNRKQTYKDGFPSWVSPGDRKLLQLSSISPNLVVAQDGTGNFLTIKAALDAAAKRSGNERFVIRVKRGVYRENLEIGNKMKNIMLVGDGMKYTIITGSRSVGGGSTTFNSGTVVVTGEGFIAQGITFRNTAGPENHQAVALRSGSDLSVFYRCGFEGYQDTLYVHSQRQFYKECYIYGTVDFIFGNAAVVLQNCMIFARRPMDKQKITITAQGRTDPNQ…
Solyc03g083870	CDS	ATGGCGATAAAGCTTAGTTTCTTTGTGCTACTTATTTCCTTTTCATCATTCTTTTTTCCTATTTTATCGATTAACATTTTCGATAGTGGCATAAATGCTTGGTGCAACAAAACCCCTTATCCTGATCAATGCAAGTATTTCATGAACCATGGTTCGTACCATTTTGCACCCAAGAACAAGATTGATTTCAAGAAAATGGCTGTGAAAATCGCGTTGGAGAGAGCACTTCAAGCTGAGACTTACACCAAAGGACTAGGTGTGAAGTGTAGGAATGAACTCGAAAGGGCAGCTTGGTCCGATTGTGTGAAGCTCTATGAGAGTACAATTCTCCAGCTCAATAAAACACTCGATTCCAATACTAAATGTACTGATTTTGATATACAAACATGGCTAAGTACA…
Solyc03g123620	Protein	MDTMKSFKGYGKVDELEEEAFRKKTRKRLIILIVSAVLLLIAVVGIVVGTVVHKNNDSKQPSSTAQSLQVLCSLTEYKDSCLSSLSSSNVTDPETLFVLSLKIAMDAVKKLSSGPQNWAKLTKEPKVQKALEVCETVFDDAIDKLDDSVSSVQVNGGAKLLSGPKIDDLRTWLSSTLTDQETCLDALEEINATFVNDAKLLMKNSTEFTSNSLAIVANIFGILGKFNIPIHRKLLNIGEFPEWVAAGDRRLMQEVNPTPDVTVASDGSGNVTTIGEAVKMVPKKSKTRFVIHVKEGEYVETVRMDKSLWNVMMYGDGKTKTIISGSLNFIDGTPTFETATFAVAGRGFIARDITFRNTAGAAKHQAVAMRSGSDQSVFYRCSFDAFQDTLYAHSNRQFY…
Solyc03g123620	CDS	ATGGATACGATGAAATCTTTCAAAGGCTATGGCAAAGTGGACGAGTTGGAAGAAGAAGCTTTCAGGAAGAAAACCCGCAAGCGTCTAATCATCTTAATCGTCTCTGCCGTTCTTCTCCTTATTGCAGTTGTAGGCATAGTTGTTGGAACTGTTGTTCACAAAAACAACGATTCGAAACAACCCTCTTCTACTGCTCAATCTCTGCAAGTTCTCTGTAGCTTAACTGAGTACAAAGATTCGTGCTTATCAAGCTTATCATCCTCAAATGTCACTGATCCAGAAACGTTGTTCGTACTTTCTTTGAAAATCGCCATGGATGCGGTCAAAAAATTGTCTTCTGGACCACAGAATTGGGCGAAATTGACTAAAGAACCCAAAGTACAAAAGGCATTGGAAGTC…
Solyc03g123630	Protein	MTRVEDFFSKQIDFCKRKKKIYLAIVASVLLVAAVIGVVAGVKSHSKNSDDHADIMAISSSAHAIVKSACSNTLHPELCYSAIVNVSDFSKKVTSQKDVIELSLNITVKAVRRNYYAVKELIKTRKGLTPREKVALHDCLETMDETLDELHTAVEDLELYPNKKSLKEHAEDLKTLISSAITNQETCLDGFSHDEADKKVRKVLLKGQKHVEKMCSNALAMICNMTDTDIANEMKLSAPANNRKLVEDNGEWPEWLSAGDRRLLQSSTVTPDVVVAADGSGDYKTVSEAVAKAPEKSSKRYVIRIKAGVYRENVDVPKKKTNIMFMGDGKSNTIITASRNVQDGSTTFHSATVAAVGEKFLARDITFQNTAGASKHQAVALRVGSDLSAFYRCDMLAYQ…
Solyc03g123630	CDS	ATGACACGTGTTGAAGATTTTTTCAGCAAACAAATCGATTTTTGTAAAAGGAAGAAAAAAATCTACTTGGCCATTGTTGCCTCAGTCCTGCTGGTTGCTGCAGTAATCGGAGTAGTCGCCGGAGTAAAATCTCATTCGAAAAACTCCGACGATCATGCAGACATAATGGCCATTTCGTCTTCAGCCCATGCTATTGTAAAATCTGCGTGTAGCAACACTCTACACCCCGAACTGTGTTACTCTGCGATTGTCAATGTTTCTGATTTCTCAAAAAAAGTAACAAGCCAAAAAGATGTGATTGAATTGTCCTTGAATATCACTGTCAAAGCCGTTCGACGCAACTACTATGCAGTCAAGGAACTCATCAAAACTAGAAAAGGTTTAACCCCACGAGAAAAG…
Solyc04g080530	Protein	MTLFHGYTSIITIVLLATSYLVIFSEATTTSSSQLSNAILIKVDQSGKGDYKKIQDAIDAVPSKNTQHVFILVKPGVYREKVVVPSDKPFITISGRKTTVKNTIITGNDYGDIFKSPTFTVFASDFVARYLTIQNTYGSGAKAVALRVEGDKATFVGCRIMSHQDTLLDDVGRHYYKNCYIEGDTDFICGNAASLFEKCHLHSLSQSNGAITAQHRQSPQENTGFTFYGCKITGVKSAILGRPWGAYARVVFAQTYMSSVILPNGWEDWNDSSRQRTSYFAEYKCYGPGASSNKRVNWLKTLSSEEAVPYLKESIMGPKSWTRSKPTHLTPLSKVNSNKFNKKRSSP*
Solyc04g080530	CDS	ATGACATTATTTCACGGGTACACTTCAATAATTACGATTGTTCTATTAGCTACGAGTTATTTAGTTATTTTTTCCGAAGCTACGACGACATCATCAAGTCAATTGTCAAATGCAATTTTGATTAAAGTAGATCAATCTGGTAAAGGTGATTACAAGAAAATACAAGATGCAATTGATGCAGTGCCTTCAAAGAATACACAACATGTGTTTATTTTGGTCAAACCTGGTGTTTATAGAGAAAAAGTTGTTGTTCCAAGTGACAAGCCATTTATAACAATTAGTGGGAGAAAAACAACAGTCAAAAATACTATAATTACTGGAAATGATTATGGAGATATATTCAAATCTCCAACTTTCACTGTTTTTGCTTCTGACTTTGTGGCTAGATACCTTACAATT…
Solyc05g047590	Protein	MGSSSSFITTKFLLLILICSTSFIKTTSSSLNSSSTLNTTTHISSLKSLCNSTPYPKSCFNTNKLSISINISPNILNILIQSLQTALLETGHLTTLFSSAGRSNLVEKQKGIVQDCKDLHQITISSLKKSVSRINTTSANSKHLADAKTFLSAALTNKATCLEGLDSSSGSLKSTLINTLSSTYEHVGNSLSMLSKYSVKKQSTLFSKQGTLFKKQGKKQSTLFNKQGNGNRHRRLLSASEPMWLSGKDRRILQSDDDYDQNDDLTYTVAPDGSGNFKTISEAIDFAPNNSYDRIFVYIKEGIYQENVEIPSWKTNIVLLGDGSDATVITGNRSVVDGWTTFRSATVAVSGEGFLARDITFENTAGPEKHQAVALRINADLAAVYRCTITGYQDTLYAH…
Solyc05g047590	CDS	ATGGGCTCCTCCTCCTCCTTTATTACTACTAAATTTTTGTTGCTCATATTAATTTGTTCAACTTCTTTCATCAAAACAACAAGTTCTTCTCTTAATTCTTCATCAACATTGAACACTACTACTCATATTTCTTCCTTAAAATCATTATGCAATTCCACTCCATATCCAAAATCATGTTTCAACACAAACAAGTTGTCAATCTCCATTAACATTAGTCCAAACATCTTAAACATTCTCATACAATCTCTTCAAACAGCCTTATTAGAGACAGGACACCTCACAACTCTGTTCTCCTCCGCTGGACGTTCAAATCTTGTCGAAAAACAAAAGGGTATTGTGCAAGATTGCAAAGACCTCCATCAAATTACAATATCTTCTTTGAAAAAATCCGTCTCTCGG…
Solyc05g052110	Protein	MAGKNTIFVVETIIITFLLLNIIEVFSDDLVPIPADKSQLNSWFEANVKPLDARKDTLDPALVAAEANKTIIKVRTYGSGDFKTITEAVKSIPEGNKKRVIIWIGSGNYTEKIKIERTKPFVTLYGDPKNVPNIIFHGTAQEYTTVDSATVIVESEYFSAVNINFVNTAPRPDGKSDKAQAAALRTGGDKASLYNCKMFGFQDTFCDDSGKHFFKDCYIEGTVDFIFGNGKSLYLNTETHVIPGDPMAMVTAQARAVENFDSGFSFVHCMITGTGNTAYLGRAWKQYSKVVFSYTDMTDVIHPEGWSDFGKKEFGSTVYYGEYKCKGAGATLDKRVPFTKKLTDEEAKPFISLAYIEGSKWLLPPVTL*
Solyc05g052110	CDS	ATGGCTGGAAAAAATACCATATTTGTTGTGGAAACAATTATCATAACATTTCTTTTATTAAATATTATTGAAGTATTTTCTGATGATTTAGTTCCAATTCCAGCTGATAAATCACAATTAAATAGTTGGTTTGAAGCTAATGTTAAGCCATTAGATGCAAGAAAAGACACTTTAGACCCTGCCCTTGTAGCTGCTGAGGCTAATAAAACTATCATTAAGGTTAGGACATATGGAAGTGGTGATTTCAAGACTATAACAGAAGCTGTCAAAAGTATTCCAGAAGGGAATAAAAAAAGAGTTATTATTTGGATTGGAAGTGGAAATTACACTGAAAAAATTAAAATTGAGAGAACAAAGCCTTTTGTTACATTATATGGAGACCCTAAAAATGTTCCAAAT…
Solyc05g052120	Protein	MSGKKSILRDKSQLNSGFEANVKPLDARKDTLDPALVAAEANKTIIKVRTDGSGDFKTLTEAVKSIPEDNKRRVIIWIGGGNYTEKVKIERNKPFVTLYGDPKNVPNIIFSGTAKQYTIVESGTVIVESEYFSAVNINFVNTAPRPDGKMELAQAAALRTAGDKASLYNCKMFGFQDTFCDDKGKHFFKDCYIEGTVDFIFGNGKSIYLNTEAHVIPGDPMAMVTAHARDGENVDSGYSFVHCTITGTGNTAYLGRAWKPFSKVVFSYTDMTDVVHPEGWSDNGKPENDKSVFYGEYNCKGAGAASGKRVPYTKKLSDEEAKPFISLAYIEGSKWLLPPVTL*
Solyc05g052120	CDS	ATGTCTGGAAAAAAATCAATTTTGCGTGATAAATCACAATTAAATAGTGGGTTTGAAGCTAATGTTAAACCATTAGATGCAAGAAAAGACACTTTAGACCCTGCCCTTGTAGCTGCTGAGGCTAATAAAACTATCATTAAGGTGAGGACAGATGGAAGTGGTGATTTCAAGACTCTAACAGAAGCTGTTAAAAGTATTCCAGAAGATAATAAAAGAAGAGTTATTATTTGGATTGGAGGTGGAAATTACACTGAAAAAGTCAAAATTGAGAGAAATAAGCCTTTTGTTACGTTATATGGAGACCCTAAAAATGTCCCAAATATTATATTTAGTGGAACTGCAAAACAATATACTATTGTTGAAAGTGGCACTGTCATTGTTGAATCTGAATACTTCAGT…
Solyc05g053680	Protein	MVSFQCLFFYTILFILNFFNGFSEQENSRIHRVYHRRNQIIPTIYVDKSGHGNYSTIQSAIDSVPPYNQDWICIYITAGTYREQVKIPVEKPYIYLKGEGRRKTNVTWDDYGSIDSDATFFSEADYTLVKSITFMNSYNIPLKGSKNMSQALAVKISGDKSTFYRCGFIGVQDTVWDVQGRHYFKLCTIVGAIDFIFGNGQSIYERCALVVNAGTLSGPGSITAQGRQSQYDQSGFVFKNCEVYGTGSTYLGRPWRDYARVLFYNCSMSNVVVSPGWDVWNLSGKENQLTFSEEKCNGIGSNTTQRVPWLTKLSQQELQQLTSISFIDNEGWIMKQPLKVL*
Solyc05g053680	CDS	ATGGTTTCTTTTCAATGTTTGTTTTTCTATACAATTCTTTTTATTCTTAATTTCTTCAATGGATTTTCTGAACAAGAAAATTCAAGAATTCATAGAGTTTATCATAGGAGAAACCAAATAATACCAACAATTTATGTTGATAAATCTGGCCATGGAAATTATTCAACTATTCAATCAGCAATTGATTCTGTTCCTCCATATAACCAAGATTGGATATGTATATACATCACAGCTGGAACATATAGGGAACAAGTGAAAATTCCTGTAGAAAAGCCATATATCTATCTCAAAGGAGAAGGAAGAAGAAAAACCAATGTTACATGGGATGACTATGGGTCTATTGATTCTGATGCAACTTTCTTCTCTGAAGCTGATTATACACTTGTCAAAAGCATAACT…
Solyc05g054360	Protein	MGVNKVAIGSIASLLLVACVVAAAISTTSKRNEDNSSNNNNDSQISTSAKSVNVICQQTDYKETCVKSLAKANNTNDPKDLLKVAFGATINDLFDVIKNSALLINEASKDPRTKDALKTCGDLLDVAIDDVRRSFDEIGVFDATKFKDYADDLKTWLSASITYQETCLDAFENTTGETGEKMRKLLKNAGELTSNSLAMVSSFGQVLTDLNLKIPGVNRRLLNAHERMLNEVNSNGLKPNVVVAIDGSGQYKSINEALRAVPKKNTQKFVIFIKAGIYKEYIDIPKKMNHIVFIGEGPTKTKITGNKNFADGIGTFQTATVAINGDNFMAKDIGIENTAGAIKHQAVALRVSGDKAIFHNCQFDGYQDTLYVHAYRQFFRDCTITGTIDFIFGDASSVF…
Solyc05g054360	CDS	ATGGGGGTTAACAAGGTTGCAATTGGTAGCATTGCTTCACTTCTTCTAGTGGCTTGTGTGGTTGCAGCAGCCATTTCAACTACCAGCAAGAGGAATGAAGATAATTCATCTAATAATAACAATGATTCTCAAATTTCAACTTCTGCAAAGTCTGTTAATGTTATTTGTCAACAAACTGATTATAAAGAAACATGTGTAAAAAGTCTTGCTAAGGCTAACAACACTAATGATCCAAAAGACCTACTTAAGGTTGCGTTTGGCGCCACGATTAACGATCTCTTTGACGTTATAAAAAATTCCGCCTTGTTGATCAACGAGGCCTCGAAAGATCCCCGGACGAAAGACGCGTTGAAGACGTGCGGGGACCTCCTCGACGTCGCGATCGACGACGTGAGGAGG…
Solyc06g009180	Protein	MSNYHNPKIFIMAHFMIFFLFLSFSQSSANDDNSPSIICKNTHFPNFCKSILPTTGNYSNIYDYGRYSVHKSLSNVRKFISIVQKYLRRSKNLSISTIHALQDCYFLADLNKDYLSTTFKTVNKTSKIFLRNDILTPLINDTKLHSISLALFTKGWVPKDKKGTKITQKKLVFRNGHLPLKMSERNRAIFETISRRKLLQQAADQILEYDDHVKVSNVVIVSQDGSGNYSTINDAVAIAPNNTDGSKGYFLIYITAGVYEEYVSIAKNKKYLMMIGDGINQTIITGNHSYNVDGYTTFNSSTFAVVGQGFVAVNITFQNTAGAINHQAVAVRNGADLSTFYSCSFQGYQDTLYVHSLRQFYRECDIYGTVDFIFGNAAAVFQNSNIYPKLPLQNQFNAI…
Solyc06g009180	CDS	ATGTCCAATTATCATAATCCTAAGATTTTCATCATGGCTCATTTTATGATATTTTTTCTGTTTTTATCATTTTCTCAATCTTCTGCTAATGATGATAATTCTCCTTCCATCATTTGCAAAAATACCCATTTCCCTAATTTCTGCAAATCAATTCTACCAACAACTGGGAATTATAGTAATATCTATGACTATGGTCGATATTCAGTTCACAAATCTTTATCTAACGTTCGTAAATTTATTTCGATTGTTCAAAAATACCTTAGACGATCAAAAAATCTATCGATTTCCACAATTCACGCCCTCCAAGATTGTTATTTTTTAGCTGATTTAAACAAAGATTATCTCTCAACAACATTCAAAACAGTTAATAAAACTTCAAAGATTTTTTTGAGAAATGAC…
Solyc06g009190	Protein	MYIQKEKPSLSLALSFIFLLTFFFPPKSLLVSSTQQIHVHKNIQIANSHCQDTLYPKLCISTLSLIPNLHKKSIPEIISSNVNVTMNEVKSSAENCSNILHHMSKLDPIEKRALDDCIELLGDTTIDELQTTLNDLSTKNSSNSPLKHYNDLQTLLSGAMTNQDTCLEGIHKSKHKLSQYIEKNLHTISHHVSNSLAMLKKLKTGSSQGSSSNSNEVFPEYGTMKNGYPKWLQKKDRTLLQAPLNQIKFNLVVAKDGSGNFTTINAALSAAPNSSSTRFVIYIKAGTYFEYIDVERKKSMIMFIGDGIGKTVIKGNRNVVDGWTTFRSATVAVVGNGFLARGITFENYAGPSKHQAVALRSGSDLSAFYQCSFIAYQDTLYVHSLRQFYRDCDVYGTVD…
Solyc06g009190	CDS	ATGTATATCCAAAAAGAGAAACCTTCACTTTCTCTTGCTCTTTCATTCATTTTCTTGCTCACATTCTTCTTTCCCCCAAAATCATTATTAGTATCAAGTACTCAACAAATTCATGTTCACAAAAACATCCAAATTGCAAATTCACATTGCCAAGACACACTTTACCCTAAGCTTTGCATTTCCACTCTTTCATTAATCCCAAATCTTCATAAAAAATCAATTCCAGAAATCATATCTTCCAATGTCAATGTCACAATGAATGAAGTCAAATCCTCTGCTGAAAATTGCTCTAACATACTTCACCATATGTCCAAATTGGACCCTATTGAGAAAAGGGCATTAGATGATTGTATTGAACTTTTAGGTGATACAACTATTGATGAGTTACAAACAACTCTT…
Solyc06g034360	Protein	MTTYNSKLLLFIFFSLLHQSYSIEESTSDDINWWCSTTPHPEPCKYFMADTTLQRTYKPKCKADFRTMTTEVALEQALLVQNHSKSMGQHFGGKRKKLVWMDCDKLIDDTIHQLNRTLHGIGSNSTSCTAFDAQTWLSASLTNIETCLSGSNQLNVSNVLHPTLSANVSQLISNSLAINGELVNSLNSTEIGGFPSWVTSRERKLLQSSTRSLASQAIYVVAQDGSGNFRSIQAAINATANKVSDERTIIYIKKGVYRENVGIGPSMTNIMLVGAGLRYTIITGSRSAAGGFTTYSTATVGVDGSGFIARGITFRNTAGPKKGQAVALRSASDLSVFYACGFEGYQDTIFVQSQRQFYKTCHVYGTIDFIFGNAAVVFQNCVIYVRRPLVGQVNVITAQ…
Solyc06g034360	CDS	ATGACTACTTATAATTCTAAGCTATTACTCTTTATATTCTTTTCCTTGCTACATCAATCCTATTCCATTGAAGAATCCACAAGTGATGATATTAACTGGTGGTGTAGCACCACTCCTCATCCTGAACCATGTAAGTATTTCATGGCCGATACCACGCTCCAACGTACTTACAAGCCCAAATGTAAAGCTGATTTTCGAACCATGACTACAGAAGTCGCCCTGGAACAAGCTCTTCTAGTACAAAACCATTCCAAAAGTATGGGCCAACACTTTGGTGGAAAACGAAAGAAACTAGTGTGGATGGATTGTGACAAGCTTATCGACGACACAATCCATCAATTAAACCGTACTCTTCATGGAATCGGATCTAACTCAACTTCTTGTACCGCATTCGATGCT…
Solyc06g051960	Protein	MDYARLGKPKPKDLSRREILPKFEENVPNQRSKLKIVLIFFSILIIAAAISAAVVVTVRSTTKTGATVTHIKPSQAISRTCSRTRFKTLCLNSLHEFPGALTASDAELVHISVNATLQRFGRAFYMASDINSLVMDKHTRSAYESCIELLEDSVYLLSRSLTSVAPGAGESPPGNNNDVQTWLSAALTNQDTCTEGFADVRGNVKDQMATNLKDLSQLVSNCLAIFAAVNGNDDFAGVPIHNRRRRLMSTVSSAKNENFPKWLSRKDRKLLNAPVSTIQADMIVSKDGNGTFKTIAEAIKKLPDYSSRRIIIYVKAGRYEEDILKVGRKKTNVMFIGDGKGQTVISGGKSVSQNLTTFHTASFAATGAGFIARDITFQNWAGPGKHQAVALRIGADHAV…
Solyc06g051960	CDS	ATGGACTACGCCAGGCTTGGAAAACCCAAGCCTAAAGATCTCTCACGCCGAGAAATACTCCCAAAATTTGAAGAGAATGTGCCAAATCAAAGGTCAAAACTCAAAATTGTGCTCATTTTCTTTAGCATTCTTATAATTGCTGCTGCAATTTCTGCAGCAGTTGTAGTAACTGTGCGGAGTACTACTAAAACAGGTGCCACAGTGACTCATATAAAGCCCAGTCAGGCAATTTCACGAACATGTAGTCGAACTCGCTTCAAAACACTCTGTTTAAACTCTTTGCATGAATTCCCAGGCGCACTCACCGCTTCCGACGCGGAACTCGTCCACATTTCCGTCAATGCGACGCTTCAGCGTTTCGGCAGGGCGTTTTACATGGCCTCCGATATTAACAGCCTT…
Solyc06g084620	Protein	MVGKIVVSLVSLFLVVGVVLGVAIVVHKGSKDHAGQNPKVQMKASIVEFCKPAEFEIACFKSLDAVSKNDSATMKDYLLASLQVTGDEIKKSLAVVEKGNPIDNKTDPYNHMAVEDCKELLQYAVEELHDSYSMVGDTALHSLGDRVSELLNWLGAVYSYQSMCLDGIIDKPDYKQVLENGMRNATQLTHNAINIVAKISNVLQDAFNISSTIPSTSSHRRLLANYPTWFPVADRKLLAGGGRHRAAPHAVVAKDGTGQYNTVAAALAAYPKNHRGKYIVYVKAGIYEEQVIISKKQPNVFIYGDGAGKTIITGHRNFGIMKIPTQDTATFAVLGNGFVARGITFRNTAGPQGHQAVALRINGDMAAVFDCSIEGYQDTLYYQNHRQFYRNCVISGTID…
Solyc06g084620	CDS	ATGGTGGGGAAAATCGTGGTTTCTTTGGTATCATTGTTTCTTGTGGTGGGTGTTGTATTGGGAGTGGCGATCGTTGTGCACAAAGGGTCAAAAGATCATGCAGGACAAAATCCTAAAGTCCAAATGAAGGCATCGATTGTGGAGTTCTGTAAACCTGCAGAATTCGAAATAGCTTGTTTTAAGAGCCTTGATGCAGTGTCTAAGAACGATAGTGCTACGATGAAAGACTACCTGTTGGCTTCGTTGCAAGTGACAGGGGATGAAATAAAGAAATCTTTAGCGGTTGTGGAGAAGGGTAATCCTATTGATAATAAAACGGATCCGTACAATCACATGGCAGTAGAGGATTGCAAAGAGCTGTTGCAATATGCTGTGGAGGAACTCCACGACTCCTACTCT…
Solyc07g017560	Protein	MAFQDFDQISERRKLERQQKMKKRIMIGVVLLLLILIAVAASVVYFVVFKNKSGDSSSASKSNKNASTPPPKETETPTPKADASPPPPEAADTAPPSDEGGAAAPPPNVDGAAAPAGDAAPAAPSPEGGNAAAAPAPSPQGEGAMGAICAGTDFSQSCGDILSKVVQANASGAQPTDLLKATVSAAIDEIAAGIVELDKINKDIPEKVVAHDDCMALLGYAKKDLNASIYLLEGGVNDVATTTAELNNKLSAALTFQSMCVDGYPEADQSTVQSALKKTEEHTTNSLVVASGLSSSSSSQSNNSAKRRLLTTRLGVPAWIKQGDRRMLDEEEGKDMKSFINMTVAKDGSGNFSSINEALKAVPQSFEGRFFIYIKEGVYEENVVVSQVNLTFVGDGSQK…
Solyc07g017560	CDS	ATGGCGTTTCAAGATTTTGATCAAATTTCAGAGCGGAGGAAGCTCGAGAGACAGCAAAAGATGAAGAAGAGGATAATGATTGGTGTTGTATTGCTACTCCTCATTCTCATTGCTGTTGCTGCTTCTGTTGTCTATTTTGTTGTGTTTAAAAACAAGAGCGGTGATTCCTCCTCCGCTAGTAAATCTAATAAGAACGCGTCAACGCCTCCTCCAAAAGAAACTGAAACACCGACTCCTAAGGCTGATGCATCACCTCCTCCACCTGAGGCTGCTGATACAGCACCACCTTCTGATGAAGGTGGTGCTGCTGCCCCTCCACCAAATGTGGACGGAGCTGCAGCACCGGCTGGGGATGCAGCACCTGCTGCACCATCACCCGAGGGTGGCAACGCAGCAGCA…
Solyc07g017600	Protein	MGNLFCKVLILVLLCLTTTCPLISYAVDDNFFQSECLQVPTSEFLGSVKSTINIVREVTSLVSKFASFFGDFRLSNAISDCLDLLDLSADELTWTLTATQNPKGKNNSTGNLSADLKNYLSGALINQDTCIEGFEGTNGLVKNLVAGNLNQVSSLVRNILLMVRPVSRKNVFPSEANAKRGKPWQFSRERKLTSNEEDHNLFPSWIKRKDRRLLQASNSTKGVITDVVVALDGTGNFTRIKDAIDAAPQLSTKRFVIYIKKGIYKEYVEISKKKWNIMMIGDGIDVTIISGNRNFIDGWTTYRSATFAVKGQGFIARDITFENTSGPEKHQAVAFRSDSDLSVLFRCAVRGYQDTLYAHSMRQFYRDCTITGTVDFIFGDGTAIFQNCQILARKGLSQQ…
Solyc07g017600	CDS	ATGGGTAATTTATTCTGTAAAGTACTGATTTTGGTACTTTTATGTCTAACTACTACTTGTCCTTTGATAAGCTATGCTGTTGATGACAATTTTTTTCAATCAGAATGTTTGCAAGTGCCAACATCTGAGTTTTTGGGTTCTGTTAAGTCTACCATCAACATTGTTCGTGAAGTCACTTCTTTAGTGTCAAAATTTGCTAGCTTTTTTGGCGATTTTCGACTTTCGAATGCCATTTCTGATTGTCTTGATCTCTTGGATCTCTCAGCAGATGAACTTACTTGGACTCTTACTGCTACTCAGAATCCCAAAGGAAAAAACAACAGTACAGGTAATCTAAGTGCAGATTTGAAGAATTATTTAAGCGGAGCATTAATTAATCAAGATACATGCATCGAAGGA…
Solyc07g043240	Protein	MNPKAIYFPILIAIFAVLASTQPPRTYFNCFLDRCSTALSLFTVNRHHHHHHDHHRHDTDDDKTRQSPCDQFAPNFPTIDPSNTSIICVDHNGCCNFTTVQAAVDSVGNFSAKRSLIWISNGIYFEKVIIPKTKPNITFQGQGYTTTAIVWNDTANSANGTFYSGSVQVFSTNFIAKNISFMNVAPMPVPGAVGAQAVAIRIGGDEAAFWGCGFFGAQDTLHDDRGRHYFKDCYIQGSIDFIFGNGKSIYENCQLISIASPVAPGVKSINGAVTAHGRATKDENSGFVFVNCTLGGTGRIWLGRAWRSYSTVVFANTFMTDIVAPEGWNDLNDPTRDQTIFYGEYNCSGAGSNMALRAPYVQRLNDTQALPFLNSSFIDADLWLQPFSS*
Solyc07g043240	CDS	ATGAATCCTAAGGCCATATATTTCCCAATTTTAATAGCAATCTTTGCCGTTTTAGCATCAACTCAACCACCCCGAACGTACTTCAACTGTTTTCTTGATCGATGCTCTACAGCTTTATCGTTATTTACTGTTAATCGTCATCACCATCACCATCATGATCATCATCGTCATGACACTGATGATGATAAGACAAGACAATCGCCCTGTGACCAATTTGCTCCAAATTTTCCGACTATAGACCCTAGTAACACGTCAATTATCTGCGTTGATCATAATGGATGTTGCAATTTCACCACAGTGCAAGCTGCAGTTGATTCTGTTGGGAACTTTAGTGCCAAAAGAAGCTTAATATGGATAAGCAATGGCATTTATTTTGAAAAGGTGATTATTCCAAAAACA…
Solyc07g064170	Protein	MANPQQPLLIKTHKQNPIISFKILSFVITLFVALFLVAPYQVEIKHSNLCKTAQDSQLCLSYVSDLISNEIVTTESDGHSILMKFLVNYVHQMNNAIPVVRKMKNQINDIRQHGALTDCLELLDQSVDFASDSIAAIDKRSRSEHANAQSWLSGVLTNHVTCLDELDSFTKAMINGTNLEELISRAKVALAMLASLTTQDEDVFMTVLGKMPSWVSSMDRKLMESSGKDIIANAVVAQDGTGDYQTLAEAVAAAPDKSKTRYVIYVKRGTYKENVEVASNKMNLMIVGDGMYATTITGSLNVVDGSTTFRSATLAAVGQGFILQDICIQNTAGPAKDQAVALRVGADMSVINRCRIDAYQDTLYAHSQRQFYRDSYVTGTVDFIFGNAAVVFQKCQLVA…
Solyc07g064170	CDS	ATGGCTAATCCTCAACAACCTTTGTTAATAAAAACACACAAACAAAATCCAATAATCAGCTTCAAGATCCTCAGTTTTGTTATAACTTTGTTTGTTGCTCTCTTCTTAGTTGCTCCATATCAAGTTGAGATTAAACATTCTAATCTATGTAAAACTGCACAAGATTCCCAACTCTGTCTCAGTTATGTCTCTGATTTGATATCCAATGAAATTGTCACAACAGAATCAGATGGACATAGTATTCTGATGAAATTTTTAGTTAACTATGTCCATCAAATGAACAATGCAATTCCAGTGGTTCGCAAAATGAAGAATCAGATCAATGACATTCGTCAACACGGGGCTTTAACTGATTGTCTTGAGCTTCTTGATCAGTCAGTTGATTTCGCATCTGATTCA…
Solyc07g064180	Protein	MATPQQPLLTKTHKQNSIISFKILTFVVTLFVALFLVVFLVAPYQFEIKHSNLCKTAQDSQLCLSYVSDLISNEIVTSDSDGLSILKKFLVYSVHQMNNAIPVVRKIKNQINDIREQGALTDCLELLDLSVDLVCDSIAAIDKRSRSEHANAQSWLSGVLTNHVTCLDELDSFTKAMINGTNLDELISRAKVALAMLASVTTPNDEVLRPGLGKMPSWVSSRDRKLMESSGKDIGANAVVAKDGTGKYRTLAEAVAAAPDKSKTRYVIYVKRGTYKENVEVSSRKMNLMIIGDGMYATIITGSLNVVDGSTTFHSATLAAVGKGFILQDICIQNTAGPAKHQAVALRVGADKSVINRCRIDAYQDTLYAHSQRQFYRDSYVTGTIDFIFGNAAVVFQKC…
Solyc07g064180	CDS	ATGGCTACTCCTCAACAACCTTTGTTAACAAAAACACACAAACAAAATTCCATAATCAGCTTCAAGATCCTCACTTTTGTTGTAACTTTGTTTGTTGCTCTCTTCTTAGTTGTGTTTCTTGTTGCTCCATATCAATTTGAGATTAAACATTCTAATCTGTGTAAAACTGCACAAGATTCCCAACTCTGTCTCAGTTATGTTTCTGATTTAATATCCAATGAAATTGTCACATCTGATTCAGATGGACTAAGTATTCTGAAGAAATTTTTAGTTTACTCTGTTCATCAAATGAACAATGCAATTCCAGTGGTTCGCAAAATCAAGAATCAGATCAATGACATTCGTGAACAAGGGGCTTTAACTGATTGTCTTGAGCTTCTTGATCTGTCAGTTGATTTA…
Solyc07g064190	Protein	MATPLQPFLTKTHKQNPIIGFNILTFVVTLFVALFLVVFLVAPYQFEIKHSNLCKSAQGSQLCLSYVSEIVTTESDGVTVLKKFLVKYVHQMNNAIPVVRKIKNQINDIRQHGALTDCLELLDQSVDLVSDSIAAIDKRSRLEHANVQSWLSGVLTNHVTCLDELTSLSTKNGTVLDELITRAKVALAMLASVTTPNDEVLRQGLGKMPYWVSSRDRKLMESSGKDIIANAVVAQDGTGDYQTLAEAVDAAPDKNKTRYVIYVKMGIYKENVVVTKKKMNLMIVGDGMNATIITGSLNVVDGSTTFRSATLAAVGQGFILQDLCIQNTAGPEKGQAVALRVGADMSVINRCRIDAYQDTLYAHSQRQFYRDSYVTGTVDFIFGNAAVVFQKCQIVARKP…
Solyc07g064190	CDS	ATGGCTACTCCTCTACAACCTTTCTTAACAAAAACACACAAACAAAATCCCATAATCGGCTTCAATATCCTCACTTTTGTTGTAACTTTGTTTGTTGCTCTCTTCTTAGTTGTGTTTCTTGTTGCTCCATATCAATTTGAGATTAAACATTCTAATCTGTGTAAAAGTGCACAAGGTTCCCAACTCTGCCTTAGTTATGTCTCTGAAATTGTCACAACAGAATCAGATGGAGTAACTGTTCTGAAGAAATTTCTAGTTAAATATGTCCATCAAATGAACAATGCAATTCCAGTGGTTCGCAAAATCAAGAATCAGATCAATGACATTCGTCAACACGGGGCTTTAACTGATTGTCTTGAGCTTCTTGATCAGTCAGTTGATTTAGTATCTGATTCAATT…
Solyc07g065350	Protein	MKLNFFINVWSLMFLFIFCASKLEARRYVTWNDFKINFPNIDISNGNLRKSHGIIVVDSRGYGDSVTVQGAIDMVPEFNSQRIKILVLPGVYREKVFIPSSKPFVSLIGDENHPRRTIITGNSKACDKDQYGNEIGTVATATVTVESDYFCATGITFENTVAAMRQENDKQGVALRLAGDKAMLYKVRILGSQDTLYDDKGSHYFFKCYIQGTVDFICGNARSLFQSCELHSIAPDNVGISGAIAAHERESPYDDTGFSFVNCKVTGSGSVFLGRAWGEYSRIIYSKCYFDAIIHPQGWSDWDVPSRQEHAFFGEYSCKGIGANRAGRVPWSNDFTQHQAQPFMKRDFIGGDEWLRI*
Solyc07g065350	CDS	ATGAAGTTAAATTTTTTTATCAACGTTTGGAGTTTGATGTTTTTGTTCATTTTTTGTGCTAGTAAATTGGAGGCTCGACGTTACGTTACGTGGAACGATTTTAAGATAAATTTTCCTAATATTGATATAAGTAATGGAAATTTACGTAAGTCTCATGGTATTATCGTAGTCGATTCGAGGGGTTACGGAGACTCCGTTACTGTACAAGGTGCAATCGACATGGTCCCCGAATTTAATTCTCAACGAATCAAAATTCTTGTTCTTCCCGGAGTTTATAGAGAAAAAGTGTTTATTCCATCTTCAAAGCCATTTGTTTCATTAATTGGTGATGAAAATCATCCTAGAAGAACAATAATTACTGGGAATTCTAAGGCATGTGATAAAGATCAATATGGTAAT…
Solyc07g065360	Protein	MMNLSDFSTLFVIFFLICGDQYSCYIITWDDMKVDLNKNEFIRSRSSSSSSSSLKRVIVVDQNGKGDSISVQGAVDKVPSNNLQRVIIYIHPGTYREKVHIPASKPFISLVGDQNQTTRTIISGHDKASDTDQYGSILGTSRTATLTVESDYFCATGITIENTIIPDPKGVGMQGVALRLNGDRSVLYRVRILGSQDTLLDDAGSHYFYQCYIQGSVDFICGNARSLYKNCTLHSIAKGYGAIAAQHRDTEDQDTGFSFVNCKIKGSGRVFLGRAWGEYSRIIYSKCDFDPIIDPKGWTDWNQPSRRQHTVFGEYQCRGSGANRAGRVTWSKTLNQSEAEPFLDVKFIEGQQWLRL*
Solyc07g065360	CDS	ATGATGAATTTAAGTGATTTTAGCACTTTATTTGTGATTTTTTTCTTGATTTGTGGTGATCAATATTCTTGTTACATTATAACATGGGATGATATGAAGGTAGATTTAAATAAAAATGAATTTATACGATCGCGTTCTTCATCTTCATCTTCATCTTCGTTAAAAAGAGTTATAGTTGTTGATCAAAATGGTAAAGGAGATTCAATTAGTGTTCAAGGTGCAGTTGATAAAGTTCCTTCAAATAATTTACAAAGAGTTATTATTTACATTCATCCTGGAACCTACAGAGAAAAGGTACATATACCAGCATCAAAGCCATTCATATCATTAGTTGGTGATCAAAATCAAACAACTAGAACCATTATTTCTGGTCATGATAAAGCCTCTGATACTGACCAA…
Solyc08g078640	Protein	MALLINSYFTFTIFLLNYLFFHADSVTSTTPSHSNSVKNRPRKWVGPSGTRHISVNVHGFGDYQSVQAAVDSIPQNNNMNIIIDICPGYYIEKVVVPETKPYITFQGAGRDVTVIEWHDRASDRGANGQQLRTYQTASVTVFASYFSARNISFKNTAPAPLPGMQGWQAVAFRISGDKAYFSGCGFYGAQDTLCDDAGRHYFKECYIEGSIDFIFGNGRSMYKNCELHSIASRFGSIAAQDRKSPDEKTGFAFLGCRVTGSGPLYVGRAMGQYSRIVYSYTYFDDVVAHDGWDEMDHVTNKNKTAFFGVYKCSGPGAAAVKGVSRAHELDYDTAHKFLAKSFVNGRHWIDPSDS*
Solyc08g078640	CDS	ATGGCTCTTTTAATTAATTCTTATTTTACTTTCACTATTTTCTTGCTAAATTACTTATTTTTTCATGCAGATTCAGTTACCAGTACTACTCCGTCACATTCAAATTCCGTTAAAAATCGCCCCCGAAAATGGGTCGGGCCATCGGGTACCCGACATATCTCCGTTAATGTTCACGGTTTCGGTGATTATCAATCGGTTCAAGCTGCGGTGGACTCAATTCCTCAAAATAACAACATGAATATCATTATTGACATTTGCCCCGGTTATTATATTGAGAAAGTGGTGGTGCCAGAAACAAAGCCATACATAACATTTCAAGGAGCAGGTAGAGACGTAACAGTAATTGAATGGCATGATAGAGCAAGTGATAGAGGAGCAAATGGACAACAGCTTCGTACA…
Solyc09g075330	Protein	MAKNSKLCFFIFCTTLLLFIPILFAAPNTPVPPSVICKSTPYPSFCKSSVLPPSESPDNENVYSYGRKSIRKSLSSARKFLSLIEKYLRKSKQLTVTAVRALEDCQFLAGLNMDYLSSSLKTVNATSNILPVLQADDVQTLLSAILTNTQTCLDGLQETSSAWSLRNGLVAPLSNDTKLFSVSLALFTKGWVPIKKNKSKFHRVKKNIFKNGRLPLKMSQRNQAIFERVGRRKLLQEDEQVVVSDIVVVSQDGSGNFSTINDAVAAAPNNTKAESGYFLIYITQGVYEEYVSIAKNKKYLMMIGDGINQTIITGNHSFVDGWTTFNSSTFSVVGQGFVAVNITFQNTAGAIKHQAVAVRNGADLSTFYSCSFEAYQDTLYVHSLRQFYRECDIYGTVDF…
Solyc09g075330	CDS	ATGGCAAAAAATTCTAAATTATGTTTTTTCATTTTTTGCACTACACTTTTGTTATTTATCCCAATTTTATTTGCTGCACCAAATACCCCTGTTCCTCCCTCTGTTATTTGCAAATCAACTCCTTATCCTTCTTTTTGTAAATCCTCTGTTCTTCCACCTTCAGAGTCCCCAGATAACGAAAATGTATACAGCTACGGTCGAAAATCGATCCGAAAATCGCTCTCTTCAGCTCGTAAATTCCTCTCGTTAATCGAAAAATATCTTCGTAAATCGAAACAATTGACAGTTACCGCTGTCCGTGCGCTAGAAGATTGTCAATTTCTGGCAGGACTCAACATGGATTACTTATCAAGCTCTTTAAAAACAGTAAACGCTACGTCGAATATTCTCCCTGTTTTA…
Solyc09g075350	Protein	MYSLQWKTPLLLSLLAIFIIVSLTFFTSLSKNSSEIVHIHVHKNIQIAHSHCEDALYKQLCVSTLASIPDLPQKSISQIISSTINVTVVEVKASAKNCTDIREDLPKLEPYEKRALEDCIQLLDDTIIELKSSLVALHPNRSLSQNYNDLQTLLSAAMTNQATCLDGLGRSTKNLRRFVQRRLHTISHHVSNCLAMLKKLKKSSSSLKTRKSLEIYPEYGVVHDGFPNWIKRRDRALLQTPINQTKIDLIVAKDGTGNFSTINDALSAAPNSSKTRFVIYIKAGAYFEYVEVVKKKSMIMFLGDGIGKTLIKGNRSVVDGWTTFRSATVAVVGNGFLAKGITFENYAGPSKHQAVAVRSGSDLSAFYQCSFVAYQDTLYVHSLRQFYRDCDVYGTVDFI…
Solyc09g075350	CDS	ATGTACAGTCTCCAATGGAAAACTCCATTGCTGCTTTCTCTTTTAGCTATCTTCATTATCGTCTCGCTCACATTCTTCACTTCTCTCTCAAAAAACTCTTCAGAAATAGTACACATTCATGTTCACAAAAACATTCAAATCGCGCATTCTCATTGTGAAGACGCACTTTACAAACAGCTCTGCGTCTCTACTCTCGCTTCAATTCCAGATCTCCCTCAAAAATCCATTTCTCAAATAATATCTTCCACTATCAATGTCACAGTTGTGGAAGTTAAAGCTTCTGCGAAAAACTGTACTGATATTCGCGAGGATTTGCCTAAACTTGAGCCATACGAAAAACGTGCTCTCGAAGATTGTATTCAGCTCTTGGATGATACTATAATTGAACTTAAAAGTAGT…
Solyc09g091730	Protein	MALHFLKSVVFLFLFLFYGLANGRILLWPSIGISIFGFIPTIYVDQSGFAQFQKIQAAIDSIPTNNSHWVCIFIRPGLYQEQLTIPLDKPFIYLKGSDVKNTIVMWDSHDSLITSPTFSSFAENIVVEKLNFTNSYNYPPMNKKNPMKPALATMVSGDKTSFYDCAFSGIQDTLLDDNGKHYFKQCTIEGAMDFIFGNGQSIYEDCTILVNAGLVSENYGGYITAQGRSHPNDASAFVFKNCKVIGTGKTLLGRAWRAYARVLFYKTSLSNIIVPRGWDAWSYKGHENQLTFSEAECDGLGADTSKRVKWEKKLSKDMVESLTDLSFINTDNWINDQPVILLS*
Solyc09g091730	CDS	ATGGCACTACATTTTTTAAAAAGTGTAGTGTTTTTATTTTTGTTTTTGTTTTATGGTTTAGCAAATGGAAGAATTTTACTATGGCCATCAATTGGAATTAGTATTTTTGGATTTATTCCAACAATTTATGTTGATCAATCTGGATTTGCTCAATTTCAGAAAATTCAAGCTGCAATTGATTCAATTCCTACTAATAATTCTCATTGGGTTTGTATTTTCATCAGGCCAGGCTTGTATCAGGAACAGTTGACAATTCCACTTGATAAACCTTTTATTTATTTAAAAGGTTCAGATGTGAAAAATACTATTGTTATGTGGGATAGTCATGACTCACTTATTACAAGCCCAACATTTTCCTCTTTTGCTGAAAATATTGTTGTGGAAAAGTTAAATTTTACA…
Solyc10g049370	Protein	MVISNTFCGNIMAWFVAATIVLCCQSQLIPETPHVVVCQDGTGDFKTITGAILSAPNKSVQPYYIKIKQGTYREYILVDKKKTNIVLIGEGMGITIITGNRSLYAGNKTYDTATVAVRGSGFTAQDITFRNDAGPAEYQAVALRVEADLASFYRCRFDGYQDTLYVKKNRQFFSDCEIYGTVDFICGNAKALFQNCLIEAYIPLVRQHNTIIAQKRDFKKNATGIVLQNCTIKASRDLENMDNVTTYLGRPWGKYSRAVVMESYIDHFISPKGWTKWTKSPKKPIVHRHPYFLEYKNRGPGAVTRDRVRWASHTTNPSIASHFTVRNFINGDKWIPTNIPYYLDFS*
Solyc10g049370	CDS	ATGGTTATCTCAAATACTTTTTGCGGGAATATAATGGCTTGGTTTGTTGCTGCAACAATTGTTTTATGTTGTCAAAGTCAGTTGATCCCTGAAACACCTCACGTCGTTGTTTGTCAAGATGGAACCGGGGATTTCAAGACTATAACTGGAGCAATACTTTCAGCCCCGAATAAGAGTGTCCAACCATACTATATCAAGATTAAACAAGGCACATATCGGGAATACATTCTAGTTGATAAAAAAAAGACGAATATAGTATTGATCGGAGAAGGAATGGGTATTACAATAATAACGGGTAATAGAAGCCTCTACGCCGGCAATAAAACCTACGACACCGCAACAGTGGCGGTTCGTGGGAGTGGTTTCACAGCTCAAGACATCACCTTTAGGAATGATGCT…
Solyc10g049380	Protein	MALIVAATIVLCCQSQLILETPHVVVSHHGIGDFKTITGAILAAPTKSVRPQYIKIKKGTYREYNLVYKNKTNLVLIGEGMGITKIMGNRNFYTGNKTYETATVAVRGSGFTAQDITFRNDAGPAEYQAVGLRLEADLTSFYICHLDGYQDALYVKRNCQFYLDCEICGTIDFICSSAKALFKNCLIEAYIPLARQHNIIIAQKREFKKDKTGRVLQNCTIKATRDLENMDNVTTYLGLPWGKYSRAVVMESHIDHFITPKGWIKWTISVKKPIVHRHPYFLEYKNRGPGVVIRKRVTWASHTTNQRIASNFTVRKRIHGDKWIPTNIPYYLHFSYTI*
Solyc10g049380	CDS	ATGGCTTTAATTGTTGCTGCAACTATTGTTTTATGTTGTCAAAGTCAGTTGATCCTTGAAACACCTCATGTTGTTGTTTCTCATCATGGGATCGGGGATTTCAAGACTATAACTGGAGCAATACTTGCAGCCCCGACTAAAAGTGTCCGACCTCAGTATATCAAGATTAAAAAAGGCACATATCGAGAATACAATCTAGTTTATAAAAATAAGACTAATCTAGTATTGATTGGAGAAGGAATGGGTATTACAAAAATAATGGGAAATAGAAACTTCTACACCGGCAATAAAACCTATGAGACTGCAACAGTGGCGGTTCGTGGGAGTGGCTTCACAGCCCAAGACATCACCTTTAGGAATGATGCTGGACCAGCAGAGTATCAAGCAGTGGGATTAAGA…
Solyc11g005750	Protein	MISQYFSLVFLSLFLFFFSSSTKNSATPISFPPSPSPIEIQLACKASPDPPTCESALTESSHIPSNLTALQIILSALSVSSHNLTNAQSMVKNLLDSAAAGDVNLTGAAKNCLQGLGNSVYRYNLTAAALPRGEIKDARAWMSASLGYQIGCSSNLLRVNGTLPVAKTLEVIKGLIGFTTNALWMMVNYDIHGNKTGSWAPPKTERNGFWEVVSGSGSRFRGGVPSGLSPNVTVCKDGSCNYKMVQEAVNATPDNLGSEKFVIRIKTGLYDEIIRIPLEKRNVVFLGDGMGKTVISGSLSVGQTPGMSTYESATVGVTGDGFMASGLTIQNAAGIGAGQAVAFRSDSDHSVIENCEFLGNQDTLYTQSLRQYYKSCRIQGNVDFIFGNAAAIFQDCEIL…
Solyc11g005750	CDS	ATGATATCTCAATATTTTTCTCTAGTATTTTTATCTCTTTTCCTTTTCTTCTTCTCTAGTTCGACGAAAAATTCAGCTACTCCCATTTCCTTCCCTCCGTCTCCGTCTCCGATTGAAATTCAATTAGCTTGTAAAGCTTCACCGGACCCGCCAACATGTGAATCCGCATTAACGGAATCTTCACACATTCCGTCAAATCTAACGGCGTTACAAATCATCCTCTCCGCGTTAAGCGTTTCATCTCACAACCTCACGAATGCTCAATCAATGGTGAAGAATCTCCTCGACTCCGCCGCCGCCGGAGACGTCAACCTCACCGGCGCCGCGAAAAATTGTTTACAAGGACTGGGTAATTCGGTGTACAGGTACAATCTGACGGCTGCTGCATTGCCACGTGGA…
Solyc11g005770	Protein	MHLRKPAKPTLFRKFKLLFISMASFFTLTIFSLILFFSISSAARHHSSTSPSISLQIRGACKASRDPPTCESVLTDSGYLPSELTTSLIIQSAVKVSSKNNDKAKEMVQAIIDASTGNNQNRTDAGKVCMEVLGYAEYRVGLTGQAVINGGYKSARAWMSSVMVYQYDCWSALKYVNGTSQVSKTMSFINSLIGYSSNALGMMVNFDLYGADTGSWTVPKTERDGFWEGSGSGSSGSGQVKGGVPTGLKPDVTVCKEGGCDYKTVQEAVNAAPEKEQTRKFVIWIKSGLYEEKVRVGLEKMNVVFLGDGMGKTVITGSLSVGLAGVTTYETATVGVVGDGFMASGITFQNTAGPDAHQAVAFRSDSDLSAVENCEFIGNQDTLYAHALRQYYKSCRIQG…
Solyc11g005770	CDS	ATGCACTTAAGAAAACCTGCAAAACCCACACTATTCCGAAAATTTAAGCTTCTGTTCATTTCCATGGCTTCCTTTTTCACACTCACTATCTTCTCCTTAATCCTCTTCTTCTCTATTTCCTCCGCCGCTCGCCACCATTCCTCCACATCCCCGTCAATTTCACTTCAGATCCGTGGTGCTTGTAAGGCTTCACGGGACCCACCAACATGTGAATCTGTATTGACGGATTCCGGTTACTTACCGTCTGAGCTAACGACGTCGTTGATCATCCAATCGGCTGTTAAAGTATCATCGAAGAACAACGATAAGGCGAAAGAGATGGTGCAGGCAATTATAGATGCGTCGACAGGGAATAATCAGAACCGTACGGACGCTGGGAAAGTGTGTATGGAGGTGCTC…
Solyc11g051020	Protein	MILFVTITIIVGVQSQLTKEIPYNAVVSTDGIGNFNTTSGAILATPDHNVKPLFINLKNGTYQKYIRVDETKTTIILIREGMNTMIITDNRSFVDGNRTYDTAIVGVAGNGFIAQNITFRNNVRPIKHQAVTLRVDADLVSFYECHFDGYQDTLYVKRQIQSYCDCEIYRTIDFICGDATAVFQNYLIEACTPMARQYNTIIEKHQELELFASGILFQNCTIKATHDLEKSVNVTTYLGRPWGLFSRTVIMESYIDRLIDPRGWVE*
Solyc11g051020	CDS	ATGATCTTGTTTGTCACTATAACTATAATTGTAGGTGTTCAAAGCCAACTAACAAAGGAAATACCTTATAATGCGGTTGTCTCTACAGATGGAATCGGAAATTTCAACACAACTTCTGGAGCAATATTGGCAACACCTGATCACAATGTCAAGCCATTATTCATAAATCTCAAGAATGGCACGTATCAGAAATATATTAGAGTTGATGAAACGAAGACTACTATAATCCTGATCAGAGAAGGGATGAATACTATGATAATAACGGATAATAGAAGTTTTGTTGATGGCAACCGAACCTATGATACCGCAATCGTTGGGGTCGCTGGCAATGGCTTCATAGCTCAAAACATAACTTTTAGGAATAATGTCAGACCCATAAAACATCAGGCAGTGACATTA…
Solyc12g008530	Protein	MPNFKPFLNLIFLLLLLLINFDLIYCHTKGLRPKKKQLNVNMTQVQQSEQQFMQWVQFVGSLKHSLFKTAKNKLFPSYTLIVDKNPSHGDFTSIQEAIDSLPFINLIRVVIKIHAGIYTEKVNIPPFKSFITIEGEGADNTIIQYGDTAQTIGPNGKPLGTFGSATFAVNSPYFQAKNITFKNTTPVPPPGAIGKQAVAFRISADTAAFVGCKFLGAQDTLYDHLGRHYYKDCYIEGSVDFIFGNGLSFFEGCHLHAIAQVTGAVTAQGRSSMLEDTGFSFVNCKVTGSGALYLGRAWGPFSRVIFAYTYMDNIIIPKGWHNWGDPLREMTVFYGQYKCSGPGASFAGRVSWCRELTEQEAKPFISLSFIDGSEWIKF*
Solyc12g008530	CDS	ATGCCAAATTTTAAACCATTTCTTAATCTCATTTTTCTTCTTCTTCTTCTTCTCATCAATTTTGACTTAATTTATTGTCACACAAAAGGTCTTAGGCCAAAAAAGAAGCAATTAAATGTGAACATGACACAAGTTCAACAATCTGAACAACAATTTATGCAATGGGTACAATTTGTTGGAAGCTTAAAACATTCACTTTTTAAAACAGCAAAAAATAAATTATTCCCTTCATATACACTTATTGTTGACAAAAATCCTTCTCATGGTGATTTTACTTCAATTCAAGAAGCCATTGATTCTCTTCCATTTATCAATCTTATAAGAGTTGTTATTAAAATCCATGCAGGAATTTACACGGAGAAAGTAAATATACCACCATTTAAATCATTTATAACAATA…
Solyc12g098340	Protein	MSSFFFNFFIFFLGIIELGNAKFHFKGQKKYPTVYVDPSGHGKFVTIQSAIDSIPQNNQYWICIIIKPGQYREQVKIPREKPYIYLKGDKNGEVIVTWDAHGSIDTDATFTTEANNTIVESITFINSYNYPPKRNKHPRVVAVAVVISGDKCVFYKCKFLGFQDTLWDVQGRHYFKFCTIEGAVDFIFGNGKSIYENCTISVNAGALNGLIGYITAHGRENVNDTSGFVFKNCNVIGNGQIFLGRPWRQYARVLFYDSSMSNVITPQGWDVGVFGGKEKQLTFAEERCKGMGSNTSKRVLWKAILSKHELQHLISLSFIDNEGWIVKQPLNVLK*
Solyc12g098340	CDS	ATGTCTTCTTTTTTCTTTAATTTTTTTATTTTCTTCCTAGGTATTATTGAACTTGGAAATGCAAAATTTCATTTTAAAGGGCAAAAAAAATATCCAACGGTGTATGTTGATCCATCTGGACATGGCAAATTTGTAACTATTCAATCAGCCATTGATTCTATCCCTCAAAATAATCAATATTGGATCTGTATTATCATCAAACCTGGACAATATAGGGAACAAGTGAAAATCCCTAGAGAAAAGCCATATATTTATCTAAAAGGAGATAAAAATGGAGAAGTTATTGTAACTTGGGATGCTCATGGCTCAATTGATACTGATGCTACTTTTACTACTGAAGCTAATAATACAATTGTGGAAAGTATCACATTTATAAATTCTTATAATTATCCTCCAAAA…
Solyc12g099230	Protein	MNINITLFFVIFLVNYVIFLDFVHGLSVKNVIDSHVLTQKISTNRTIIVDINGQGDFKSIQAAINSVPNGNSNWVIIHVRKGTYREKVNVPPKKSYIFMRGNGKGRTSIVWSESSIDTTKSATFKVEAPNFVAFGISFKNQALDGATSTSPNQTSVAALVGADKVAFYHCTFLSTHNTLFDNKGRHYYEDCYIQGSLDFIFGSGQSLYQNCEIFVVADRRVDIRGSITAQSRFSDKENSGFVFVEGKVYGIGGVYLGRAIGAYSRVIFAKTYFSKTIVPQGWTNWSSPGSTKNLYHGEYKCHGPGSAIETRATWSKQLNDKEAMAFTSIEFIQGKQWLPAWI*
Solyc12g099230	CDS	ATGAATATCAATATTACATTATTTTTTGTCATTTTCCTAGTTAATTATGTAATATTCTTGGATTTTGTTCATGGTTTATCTGTGAAAAATGTGATTGATTCTCATGTATTAACACAAAAAATTAGCACTAATCGTACAATTATAGTGGATATTAATGGACAAGGGGATTTTAAGTCTATTCAAGCAGCAATTAATTCAGTTCCAAATGGGAATTCCAATTGGGTCATTATCCATGTTAGAAAAGGGACATACAGAGAAAAAGTGAATGTACCTCCAAAAAAGTCCTACATATTTATGAGAGGCAATGGAAAAGGAAGAACATCAATTGTATGGTCAGAGAGTTCCATTGATACAACCAAATCTGCTACTTTCAAAGTTGAAGCTCCTAATTTTGTTGCA…
Solyc12g099410	Protein	MAEAGKKKIVIAGIASILLVACVVGAAVTFTKKNDDSTSNGGEISSSTKSVQAMCQPTQYKETCAKSLGSAKNTTNPKELIKAAFDNTLTEITNSIKNSAPFKEAANDPRTKNALKVCDEVLDRSIEEIKRSFSKIDSNDLDKLIKEYIYDVRSWLSSAVTLEETCIDAFANTTGDTGEKMKNILKTASELSSVALDIVSSFEEQMVGLQGLGITNRRLLVAEAGNRRLLQIATLKPNVVVAQDGSGQHKSINEALKTVPPNNAQPYVIFIKAGIYNENIEVANTMTNVVFIGEGSNKTKITSNKNYLDGLPIFQTATVSISGQGFVAKDIAFENSAGPLKKEAVALRVSAEMTAFQNCQIDGYQSTLMTHIGRQFYRDCTISGTIDFIFGDAVAVLQN…
Solyc12g099410	CDS	ATGGCGGAGGCCGGTAAAAAGAAAATAGTAATTGCTGGAATTGCTTCAATTCTTCTAGTTGCTTGTGTTGTTGGTGCTGCCGTTACGTTTACAAAAAAAAATGATGATTCGACATCTAATGGGGGTGAAATTTCGAGCTCTACCAAATCAGTACAAGCCATGTGTCAACCTACTCAATATAAAGAAACATGTGCAAAATCACTTGGATCAGCTAAAAATACAACCAATCCAAAAGAGTTGATTAAAGCCGCATTTGACAATACTTTGACCGAAATTACAAATTCAATTAAAAATTCAGCTCCATTTAAAGAAGCTGCAAATGATCCAAGGACTAAGAATGCTTTAAAAGTTTGTGATGAAGTTCTTGACCGTTCGATCGAAGAGATCAAGAGATCATTT…
*The sequences have been manually curated
