# Supplementary material for: Characterization of the Tomato (Solanum lycopersicum) Pectin Methylesterases: Evolution, Activity of Isoforms and Expression During Fruit Ripening
Source: Front Plant Sci. 2020 Mar 3;11:238. doi: 10.3389/fpls.2020.00238 (PMC7063471; doi:10.3389/fpls.2020.00238)
Supplement: Supplementary file 3 [file Table_3.XLSX]

## Sheet: Exon number of genes
Table S3 Exon number
Group	Gene ID	Type	Exon number
group1	Solyc03g083840	I	2
	Solyc06g034360	I	2
	Solyc03g083870	I	2
	Solyc01g091050	I	2
	Solyc01g091060	I	4
	Solyc03g083360	I	4
	Solyc06g051960	I	3
	Solyc06g009190	I	4
	Solyc09g075350	I	2
	Solyc05g047590	I	2
	Solyc01g098940	I	3
	Solyc01g099950	I	3
	Solyc06g009180	I	4
	Solyc09g075330	I	2
	Solyc01g099960	I	3
	Solyc07g017600	I	3
	Solyc02g014300	I	2
	Solyc02g081990	I	3
	Solyc03g123620	I	2
	Solyc02g080200	I	2
	Solyc02g080210	I	4
	Solyc02g080220	I	3
	Solyc07g064190	I	3
	Solyc07g064170	I	4
	Solyc07g064180	I	4
group2	Solyc11g051020	II	2
	Solyc10g049370	II	3
	Solyc10g049380	II	2
	Solyc02g083830	II	2
	Solyc02g062150	II	2
	Solyc01g057220	I	2
	Solyc06g084620	I	1
	Solyc07g017560	I	3
	Solyc12g099410	I	4
	Solyc01g066360	I	3
	Solyc05g054360	I	4
	Solyc01g066420	I	1
group3	Solyc03g123630	I	3
group4	Solyc03g078090	I	4
	Solyc11g005750	I	2
	Solyc03g078100	I	2
	Solyc11g005770	I	2
group5	Solyc05g052110	II	5
	Solyc05g052120	II	6
	Solyc01g079180	II	5
	Solyc01g109740	II	5
	Solyc04g080530	II	4
	Solyc07g065350	II	5
	Solyc07g065360	II	5
	Solyc05g053680	II	5
	Solyc12g098340	II	5
	Solyc09g091730	II	5
	Solyc12g099230	II	5
	Solyc02g075620	II	4
	Solyc12g008530	II	5
	Solyc08g078640	II	5
	Solyc07g043240	II	5

## Sheet: PME paralogous pairs
Table S3 Exon number
	Gene ID	Exon	Gene ID	Exon	difference
1	Solyc01g066360	3	Solyc05g054360	4	-1
2	Solyc01g066360	3	Solyc12g099410	4	-1
3	Solyc01g109740	5	Solyc04g080530	4	1
	Solyc02g062150	2	Solyc02g083830	2	0
4	Solyc02g080200	2	Solyc07g064170	4	-2
	Solyc05g053680	5	Solyc12g098340	5	0
	Solyc05g054360	4	Solyc12g099410	4	0
5	Solyc06g009180	4	Solyc09g075330	2	2
	Solyc06g034360	2	Solyc01g091050	2	0
6	Solyc06g051960	3	Solyc03g083360	4	-1
7	Solyc09g075330	2	Solyc01g099950	3	-1
