# Supplementary material for: Characterization of the Tomato (Solanum lycopersicum) Pectin Methylesterases: Evolution, Activity of Isoforms and Expression During Fruit Ripening
Source: Front Plant Sci. 2020 Mar 3;11:238. doi: 10.3389/fpls.2020.00238 (PMC7063471; doi:10.3389/fpls.2020.00238)
Supplement: Supplementary file 4 [file Table_4.XLSX]

## Sheet: motif_sequence
Table S4 Motif sequence and motif number of genes
Name	Motif logo	Sequence	Family	Description	Entry	Clan	Envelope		Alignment		HMM		HMM	Bit
					type		Start	End	Start	End	From	To	length	score
motif_1		NTAGPAKHQAVALRVGADLSVFYRCKFDGYQDTLYVHSGRQFYRDCYIYGTVDFIFGNAAAVFQ	Pectinesterase	Pectinesterase	Family	CL0268	1	64	1	64	98	161	298	127.3
motif_2		YLGRPWKEYSRTVFMZSYIDDLIDPEGWLEWNGDFALSTLY	Pectinesterase	Pectinesterase	Family	CL0268	1	41	1	41	215	255	298	73.8
motif_3		RYVIYIKAGTYKENVEIPKKKTNIMLIGDGMGKTIITGNRN	Pectinesterase	Pectinesterase	Family	CL0268	1	41	1	41	29	69	298	58.1
motif_4		QKNTITAQGREDPNQNTGISIQNCTITAT	Pectinesterase	Pectinesterase	Family	CL0268	1	29	1	28	174	201	298	38.5
motif_5		YGEYKNRGPGANTSKRV	-	-	-	-	-	-	-	-	-	-	-	-
motif_6		PBVVVAKDGSGBFKTINEAVAAAPNKSKT	Pectinesterase	Pectinesterase	Family	CL0268	2	29	2	28	1	27	298	29.9
motif_7		TFQSATVAVVGDGFIARDITF	Pectinesterase	Pectinesterase	Family	CL0268	1	21	1	21	76	96	298	24.1
motif_8		DPEEASKFTVANFIQGDSWLP	-	-	-	-	-	-	-	-	-	-	-	-
motif_9		STKDEHADLKTWLSAALTNQETCLDGLEE	PMEI	Plant invertase/pectin methylesterase inhibitor (shorten)	Domain	n/a	1	29	3	29	99	124	154	34.7
motif_10		LINDPREKVALEDCLELLDLSIDELSDSL	PMEI	Plant invertase/pectin methylesterase inhibitor (shorten)	Domain	n/a	1	29	7	28	69	90	154	19.3

## Sheet: motif number of genes
Table S4 Motif sequence and motif number of genes
group	gene ID	Type	motif number
group1	Solyc03g083840	I	10	9	6	3	7	1	4	2	5	8
	Solyc06g034360	I	10	9	6	3	7	1	4	2	5	8
	Solyc03g083870	I	10	9	6	3	7	1	4	2	5	8
	Solyc01g091050	I	10	9	6	3	7	1	4	2	5	8
	Solyc01g091060	I	10	9	6	3	7	1		2	5	8
	Solyc03g083360	I	10	9	6	3	7	1	4	2	5	8
	Solyc06g051960	I	10	9	6	3	7	1	4	2	5	8
	Solyc06g009190	I	10	9	6	3	7	1	4	2	5	8
	Solyc09g075350	I	10	9	6	3	7	1	4	2	5	8
	Solyc05g047590	I	10	9	6	3	7	1	4	2	5	8
	Solyc01g098940	I	10	9	6	3	7	1	4	2	5	8
	Solyc01g099950	I	10	9	6	3	7	1	4	2	5	8
	Solyc06g009180	I	10		6	3	7	1	4	2	5	8
	Solyc09g075330	I	10	9	6	3	7	1	4	2	5	8
	Solyc01g099960	I	10	9	6	3	7	1	4	2	5	8
	Solyc07g017600	I	10	9	6	3	7	1	4	2	5	8
	Solyc02g014300	I	10	9	6	3	7	1	4	2	5	8
	Solyc02g081990	I	10	9	6	3	7	1	4	2	5	8
	Solyc03g123620	I	10	9	6	3	7	1	4	2	5	8
	Solyc02g080200	I	10	9	6	3	7	1	4	2
	Solyc02g080210	I	10	9	6	3	7	1	4	2	5	8
	Solyc02g080220	I	10	9	6	3	7	1	4	2	5	8
	Solyc07g064190	I	10	9	6	3	7	1	4	2	5	8
	Solyc07g064170	I	10	9	6	3	7	1	4	2	5	8
	Solyc07g064180	I	10	9	6	3	7	1	4	2	5	8
group2	Solyc11g051020	II			6	3	7	1	4
	Solyc10g049370	II			6	3	7	1	4	2	5	8
	Solyc10g049380	II			6	3	7	1	4	2	5	8
	Solyc02g083830	II			6	3	7	1	4	2
	Solyc02g062150	II			6	3	7	1	4	2		8
	Solyc01g057220	I	10	9	6	3	7	1	4	2	5	8
	Solyc06g084620	I	10	9	6	3	7	1	4	2	5	8
	Solyc07g017560	I	10	9	6		7	1	4	2	5	8
	Solyc12g099410	I	10	9	6	3	7	1	4	2	5
	Solyc01g066360	I	10	9	6	3	7	1	4	2	5	8
	Solyc05g054360	I	10	9	6	3	7	1	4	2	5	8
	Solyc01g066420	I	10	9	6	3	7	1	4	2	5
group3	Solyc03g123630	I	10	9	6	3	7	1	4	2	5	8
group4	Solyc03g078090	I		9	6	3	7	1	4	2	5	8
	Solyc11g005750	I	10	9	6	3	7	1	4	2	5	8
	Solyc03g078100	I	10	9	6	3	7	1	4	2	5	8
	Solyc11g005770	I		9	6	3	7	1	4	2	5	8
group5	Solyc05g052110	II			6	3	7	1	4	2	5	8
	Solyc05g052120	II			6	3	7	1	4	2	5	8
	Solyc01g079180	II			6	3	7	1	4	2	5	8
	Solyc01g109740	II			6	3	7	1	4	2	5	8
	Solyc04g080530	II			6	3	7	1	4	2	5	8
	Solyc07g065350	II			6	3	7	1	4	2	5	8
	Solyc07g065360	II			6	3	7	1	4	2	5	8
	Solyc05g053680	II			6	3		1	4	2	5	8
	Solyc12g098340	II			6	3		1	4	2	5	8
	Solyc09g091730	II			6	3		1	4	2	5	8
	Solyc12g099230	II			6	3	7	1	4	2	5	8
	Solyc02g075620	II			6	3	7	1	4	2	5	8
	Solyc12g008530	II			6	3	7	1	4	2	5	8
	Solyc08g078640	II			6	3	7	1	4	2	5	8
	Solyc07g043240	II			6	3	7	1	4	2	5	8
