# Supplementary material for: Characterization of the Tomato (Solanum lycopersicum) Pectin Methylesterases: Evolution, Activity of Isoforms and Expression During Fruit Ripening
Source: Front Plant Sci. 2020 Mar 3;11:238. doi: 10.3389/fpls.2020.00238 (PMC7063471; doi:10.3389/fpls.2020.00238)
Supplement: Supplementary file 5 [file Table_5.xlsx]

## Sheet: duplication gene
Table S5 tomato tandem and segmental genes
	Gene ID	Type	Gene ID	Type	Duplication Type	Method	Ka	Ks	Ka/Ks	Selection pressure	divergence-time（MY)
1	Solyc01g109740	II	Solyc04g080530	II	Segmental duplication	MA	0.843328	1.60361	0.525892	purify selection	53.4537
2	Solyc02g062150	II	Solyc02g083830	II	Segmental duplication	MA	0.955033	1.18845	0.803593	purify selection	39.615
3	Solyc05g053680	II	Solyc12g098340	II	Segmental duplication	MA	0.960576	1.20663	0.796084	purify selection	40.221
4	Solyc01g066360	I	Solyc05g054360	I	Segmental duplication	MA	0.982799	1.08184	0.908453	purify selection	36.0613
5	Solyc01g066360	I	Solyc12g099410	I	Segmental duplication	MA	0.987456	1.0436	0.946206	purify selection	34.7867
6	Solyc06g034360	I	Solyc01g091050	I	Segmental duplication	MA	0.981141	1.06955	0.917344	purify selection	35.6517
7	Solyc09g075330	I	Solyc01g099950	I	Segmental duplication	MA	0.939311	1.25758	0.746918	purify selection	41.9193
8	Solyc02g080200	I	Solyc07g064170	I	Segmental duplication	MA	0.958309	1.16363	0.823548	purify selection	38.7877
9	Solyc06g051960	I	Solyc03g083360	I	Segmental duplication	MA	0.99248	1.02456	0.968689	purify selection	34.152
10	Solyc05g054360	I	Solyc12g099410	I	Segmental duplication	MA	0.984159	1.06267	0.926116	purify selection	35.4223
11	Solyc06g009180	I	Solyc09g075330	I	Segmental duplication	MA	0.99688	1.01256	0.984514	purify selection	33.752
1	Solyc01g091060	I	Solyc01g091050	I	Tandem duplication	MA	0.973506	1.1109	0.876325	purify selection	37.03
2	Solyc02g080200	I	Solyc02g080210	I	Tandem duplication	MA	0.012793	0.0171502	0.745937	purify selection	0.571673
3	Solyc02g080210	I	Solyc02g080220	I	Tandem duplication	MA	1.03009	0.900207	1.14428	positive selection	30.0069
4	Solyc03g078090	I	Solyc03g078100	I	Tandem duplication	MA	1.00054	0.998099	1.00245	positive selection	33.27
5	Solyc03g123620	I	Solyc03g123630	I	Tandem duplication	MA	1.00383	0.986725	1.01734	positive selection	32.8908
6	Solyc05g052120	II	Solyc05g052110	II	Tandem duplication	MA	0.956224	1.20498	0.793561	purify selection	40.166
7	Solyc06g009180	I	Solyc06g009190	I	Tandem duplication	MA	0.964491	1.17164	0.8232	purify selection	39.0547
8	Solyc07g064170	I	Solyc07g064180	I	Tandem duplication	MA	1.02486	0.910305	1.12584	positive selection	30.3435
9	Solyc07g064190	I	Solyc07g064180	I	Tandem duplication	MA	0.985199	1.05536	0.93352	purify selection	35.1787
10	Solyc07g065360	II	Solyc07g065350	II	Tandem duplication	MA	0.967188	1.16733	0.828549	purify selection	38.911
11	Solyc10g049370	II	Solyc10g049380	II	Tandem duplication	MA	1.01926	0.927691	1.09871	positive selection	30.923

## Sheet: segmental gene
Table S5 tomato tandem and segmental genes
	gene ID	number of intron	gene ID	number of intron	Number of introns gained/lost	Selection pressure
1	Solyc01g066360	1	Solyc05g054360	3	-2	Segmental duplication
2	Solyc01g066360	1	Solyc12g099410	3	-2	Segmental duplication
3	Solyc01g109740	4	Solyc04g080530	3	1	Segmental duplication
	Solyc02g062150	1	Solyc02g083830	1	0	Segmental duplication
4	Solyc02g080200	1	Solyc07g064170	2	-1	Segmental duplication
	Solyc05g053680	4	Solyc12g098340	4	0	Segmental duplication
	Solyc05g054360	3	Solyc12g099410	3	0	Segmental duplication
5	Solyc06g009180	3	Solyc09g075330	1	2	Segmental duplication
	Solyc06g034360	1	Solyc01g091050	1	0	Segmental duplication
6	Solyc06g051960	2	Solyc03g083360	3	-1	Segmental duplication
7	Solyc09g075330	1	Solyc01g099950	2	-1	Segmental duplication

## Sheet: tandem gene
Table S5 tomato tandem and segmental genes
	gene ID	number of intron	gene ID	number of intron	Number of introns gained/lost	Selection pressure
1	Solyc01g091060	3	Solyc01g091050	1	2	Tandem duplication
2	Solyc02g080200	1	Solyc02g080210	3	-2	Tandem duplication
3	Solyc02g080210	3	Solyc02g080220	2	1	Tandem duplication
4	Solyc03g078090	3	Solyc03g078100	1	2	Tandem duplication
5	Solyc03g123620	1	Solyc03g123630	2	-1	Tandem duplication
6	Solyc05g052120	5	Solyc05g052110	4	1	Tandem duplication
	Solyc06g009180	3	Solyc06g009190	3	0	Tandem duplication
7	Solyc07g064170	2	Solyc07g064180	3	-1	Tandem duplication
8	Solyc07g064190	2	Solyc07g064180	3	-1	Tandem duplication
	Solyc07g065360	4	Solyc07g065350	4	0	Tandem duplication
9	Solyc10g049370	2	Solyc10g049380	1	1	Tandem duplication
