# Supplementary material for: Characterization of the Tomato (Solanum lycopersicum) Pectin Methylesterases: Evolution, Activity of Isoforms and Expression During Fruit Ripening
Source: Front Plant Sci. 2020 Mar 3;11:238. doi: 10.3389/fpls.2020.00238 (PMC7063471; doi:10.3389/fpls.2020.00238)
Supplement: Supplementary file 6 [file Table_6.XLSX]

## Sheet: Tomato-Arabidopsis
Table S6 One-to-one orthologous relationships between Tomato and other three plant species.
	tomato PME Gene ID	Arabidopsis PME Gene ID	Method	Ka	Ks	Ka/Ks	Selection pressure
	Solyc01g091050	AT2G45220	MA	0.967945	1.10908	0.872749	Purify selection
1	Solyc01g091060	AT3G60730	MA	0.992345	1.02808	0.965245	Purify selection
2	Solyc01g099960	AT3G05620	MA	0.984758	1.05705	0.931612	Purify selection
3	Solyc01g109740	AT2G21610	MA	0.989045	1.03709	0.953674	Purify selection
4	Solyc02g080210	AT1G11580	MA	1.01793	0.938327	1.08484	positive selection
	Solyc03g123620	AT1G53840	MA	0.985296	1.0482	0.939992	Purify selection
	Solyc03g123620	AT3G14300	MA	0.998811	1.00388	0.994952	Purify selection
5	Solyc03g123630	AT1G53830	MA	1.03967	0.869488	1.19573	positive selection
5	Solyc03g123630	AT3G14310	MA	1.00233	0.992638	1.00977	positive selection
	Solyc06g034360	AT5G51490	MA	0.999594	1.00124	0.99836	Purify selection
6	Solyc06g051960	AT5G53370	MA	1.0071	0.976558	1.03127	positive selection
	Solyc07g065350	AT5G55590	MA	0.980901	1.07755	0.910308	Purify selection
7	Solyc08g078640	AT5G47500	MA	1.01865	0.9397	1.08401	positive selection
8	Solyc09g075330	AT1G02810	MA	1.00032	0.998797	1.00152	positive selection
8	Solyc09g075330	AT2G47550	MA	0.97965	1.07198	0.913873	Purify selection
8	Solyc09g075330	AT4G02330	MA	0.955934	1.1734	0.814672	Purify selection
9	Solyc09g075350	AT4G02300	MA	0.977365	1.08564	0.900262	Purify selection
10	Solyc09g091730	AT3G24130	MA	0.989988	1.04222	0.94988	Purify selection
	Solyc12g099230	AT3G17060	MA	0.97051	1.10768	0.876165	Purify selection

## Sheet: Tomato-Peach
Table S6 One-to-one orthologous relationships between Tomato and other three plant species.
	tomato PME Gene ID	Peach PME Gene ID	Method	Ka	Ks	Ka/Ks	Selection pressure
	Solyc01g057220	Prupe.1G105400	MA	0.999543	1.00159	0.997957	purify selection
	Solyc01g066360	Prupe.1G132000	MA	0.992332	1.02595	0.967235	purify selection
1	Solyc01g091060	Prupe.2G141200	MA	1.01374	0.946025	1.07157	positive selection
	Solyc01g099950	Prupe.8G263900	MA	0.979126	1.06701	0.917636	purify selection
2	Solyc01g099960	Prupe.6G318500	MA	0.991839	1.03112	0.961908	purify selection
3	Solyc01g109740	Prupe.1G377100	MA	1.0326	0.889257	1.1612	positive selection
4	Solyc02g080210	Prupe.4G025200	MA	0.983562	1.05856	0.929152	purify selection
	Solyc03g083360	Prupe.2G310600	MA	0.970014	1.09872	0.882862	purify selection
	Solyc03g083840	Prupe.2G278300	MA	0.972015	1.09812	0.885161	purify selection
	Solyc03g083870	Prupe.2G278200	MA	0.962685	1.12669	0.854436	purify selection
5	Solyc03g123630	Prupe.3G031000	MA	1.00051	0.998301	1.00221	positive selection
	Solyc04g080530	Prupe.1G377100	MA	0.973258	1.10285	0.882492	purify selection
	Solyc05g052110	Prupe.2G268500	MA	0.9609	1.13399	0.847361	purify selection
6	Solyc06g051960	Prupe.2G310600	MA	0.978269	1.07262	0.912039	purify selection
	Solyc07g043240	Prupe.3G185700	MA	0.986673	1.04744	0.941988	purify selection
	Solyc07g064180	Prupe.4G025200	MA	0.963842	1.13071	0.852418	purify selection
7	Solyc08g078640	Prupe.5G069600	MA	0.988781	1.03935	0.951349	purify selection
8	Solyc09g075330	Prupe.8G263900	MA	0.537428	2.49472	0.215426	purify selection
9	Solyc09g075350	Prupe.8G264100	MA	0.969635	1.12073	0.865178	purify selection
10	Solyc09g091730	Prupe.1G006800	MA	0.974398	1.10367	0.882872	purify selection
	Solyc12g008530	Prupe.7G218400	MA	1.01743	0.940341	1.08198	positive selection

## Sheet: Tomato-Rice
Table S6 One-to-one orthologous relationships between Tomato and other three plant species.
	tomato PME Gene ID	Rice PME Gene ID	Method	Ka	Ks	Ka/Ks	Selection pressure
1	Solyc01g079180	LOC_Os12g37660	MA	0.952266	1.16992	0.813955	purify selection
2	Solyc02g080210	LOC_Os01g57854	MA	0.895895	1.31667	0.680424	purify selection
3	Solyc07g064180	LOC_Os01g57854	MA	0.907527	1.28082	0.708554	purify selection
4	Solyc08g078640	LOC_Os04g46740	MA	0.275752	3.34342	0.0824758	purify selection
5	Solyc09g075330	LOC_Os05g29790	MA	1.08402	0.817063	1.32672	positive selection

## Sheet: Tomato-Arabidopsis-Peach
Table S6 One-to-one orthologous relationships between Tomato and other three plant species.
	tomato PME Gene ID	Arabidopsis PME Gene ID	Peach PME Gene ID
1	Solyc01g091060	AT3G60730	Prupe.2G141200
2	Solyc01g099960	AT3G05620	Prupe.6G318500
3	Solyc01g109740	AT2G21610	Prupe.1G377100
4	Solyc03g123630	AT1G53830/AT3G14310	Prupe.3G031000
5	Solyc06g051960	AT5G53370	Prupe.2G310600
6	Solyc09g075350	AT4G02300	Prupe.8G264100
7	Solyc09g091730	AT3G24130	Prupe.1G006800

## Sheet: Common collinear
Table S6 One-to-one orthologous relationships between Tomato and other three plant species.
	Common collinear toamto PMEs gene pairs in Arabidopsis and Peach(two dicots)	Common collinear toamto PMEs gene pairs in Rice(one monocots)	Common collinear toamto PMEs gene pairs in Arabidopsis, Peach and Rice
1	Solyc01g091060	Solyc01g079180
2	Solyc01g099960
3	Solyc01g109740
4	Solyc02g080210	Solyc02g080210	Solyc02g080210
5	Solyc03g123630	Solyc07g064180
6	Solyc06g051960
7	Solyc08g078640	Solyc08g078640	Solyc08g078640
8	Solyc09g075330	Solyc09g075330	Solyc09g075330
9	Solyc09g075350
10	Solyc09g091730
