# Supplementary material for: Characterization of the Tomato (Solanum lycopersicum) Pectin Methylesterases: Evolution, Activity of Isoforms and Expression During Fruit Ripening
Source: Front Plant Sci. 2020 Mar 3;11:238. doi: 10.3389/fpls.2020.00238 (PMC7063471; doi:10.3389/fpls.2020.00238)
Supplement: Supplementary file 7 [file Table_7.XLSX]

## Sheet: High expression gene
Table S7 High expression gene in the ripening stage
Gene ID	Gene name	Isoform	type
Solyc03g083360			Ⅰ
Solyc03g123620			Ⅰ
Solyc03g123630	Pmeu1	PE1	Ⅰ
Solyc06g009190			Ⅰ
Solyc07g017600			Ⅰ
Solyc07g064170	PME1.9	PE2	Ⅰ
Solyc07g064180	PME2.1	PE2	Ⅰ
Solyc07g064190	PME3	PE2	Ⅰ
Solyc12g098340			Ⅱ

## Sheet: Identified isoforms in tomato
Table S7 Identified isoforms in tomato: D-salt dependent; I-salt independent; U-ubiquitously expressed
	PE1	PE2	PE3	PE4	PE5
Salt dependency	D	I	I	I	D
Expressed tissue	U	fruit	U	U	leaf
